# Supplementary material for: Gene Expression Patterns in Roots of Camelina sativa With Enhanced Salinity Tolerance Arising From Inoculation of Soil With Plant Growth Promoting Bacteria Producing 1-Aminocyclopropane-1-Carboxylate Deaminase or Expression the Corresponding acdS Gene
Source: Front Microbiol. 2018 Jun 27;9:1297. doi: 10.3389/fmicb.2018.01297 (PMC6036250; doi:10.3389/fmicb.2018.01297)
Supplement: Supplementary file 3 [file Table_1.XLSX]

## Sheet: Sheet1
Supplemental Table 1. Primers and Probes used for dd PCR analysis
Name	Sequence
Csa09g083890 Forward	GTGACTATGGCATAAACAGCCCACTAGA
Csa09g083890 Reverse	GCTGGTTGTGTCACATGAGCAGG
Csa09g083890 Probe	TGATGATTCAGAATCAGAGGCTGAGAC
Csa07g039380 Forward	CCGCCATTACATTTCCCTTCTGT
Csa07g039380 Reverse	CCTCTGTTTATATGAGAAGCTAACCGG
Csa07g039380 Probe	CCCAAACACTCCTTCCGTACCAG
Csa20g044800 Forward	GAATGCATCATATCTGTTGGTGGAAG
Csa20g044800 Reverse	GCGTCCATGGAATCCAAGAAGCTTTCCTC
Csa20g044800 Probe	CAGTTCTGATCAAATCGTTGTTCAAAC
Csa03G022110 Forward	ATGGGGAACACATCTTCTTGCG
Csa03G022110 Reverse	GTAGAGTTGAGTCGGTGATAAAGTGGC
Csa03G022110 Probe	CGGGAACTCTCGACGTTTTCTCA
Csa17G80380 Forward	CCGGCCATCAAAATGTAATTCAGAG
Csa17G80380 Reverse	CGTTAACAACCACAACCTTGTCTCTC
Csa17G80380 Probe	TGCCCCGACATCAACCAAAGT
Csa05g064600 Forward	CTACTTGGGAATCAAACTGTGGAACC
Csa05g064600 Reverse	GTCTCTGATTTCACGTAAACCGGATTAG
Csa05g064600 Probe	TCTGACGAGTATCTGAATGAATCGTTACTCT
Csa20g056010 Forward	CAGCTTCCTGTATCTCCTGAACGGT
Csa20g056010 Reverse	CTAACTTCACCAAGTGACTTGTTGCTTT
Csa20g056010 Probe	CCAAGACATCATCCCTGAGCGGG
Camelina actin 2 Forward	GCTCTTCCATCGAGAAGAACTAC
Camelina actin 2 Reverse	CAAACGAGGGCTGGAATAAGA
Camelina actin 2 Probe	TGGGCATCTGAATCTCTCAGCACC
