# Supplementary material for: Gene Expression Patterns in Roots of Camelina sativa With Enhanced Salinity Tolerance Arising From Inoculation of Soil With Plant Growth Promoting Bacteria Producing 1-Aminocyclopropane-1-Carboxylate Deaminase or Expression the Corresponding acdS Gene
Source: Front Microbiol. 2018 Jun 27;9:1297. doi: 10.3389/fmicb.2018.01297 (PMC6036250; doi:10.3389/fmicb.2018.01297)
Supplement: Supplementary file 4 [file Table_2.XLSX]

## Sheet: P. migulae 8R6
Category: Differentially-regulated genes in roots of C. sativa grown in soil treated with P. mugale 8R6 in response to salinity stress.
Up-regulated
Down-regulated
C. sativa Gene	Log 2 Fold Change	FDR	Fold Change	A. thaliana Orthologous Gene	MapMan Gene Ontology/Bin Code	MapMan Bin Name	MapMan Description				Annotation			KEGG Description	KEGG Enzyme Code	KEGG Enzyme Name
Csa03g011520	-1.59997	0.0500215	-3.03137	AT1G08080	8.3	TCA / org. transformation.carbonic anhydrases	Symbols: ATACA7, ACA7 | ACA7 (ALPHA CARBONIC ANHYDRASE 7); carbonate dehydratase/ zinc ion binding | chr1:2516991-2518546 REVERSE				alpha carbonic anhydrase 7 (carbonate dehydratase activity)			alpha carbonic anhydrase 7 (carbonate dehydratase activity)	EC:4.2.1.1	Carbonate dehydratase - alpha carbonic anhydrase 7 (carbonate dehydratase activity)
Csa19g021150	-1.31441	0.0376914	-2.487	AT3G14440	17.1.1.1.10	hormone metabolism.abscisic acid.synthesis-degradation.synthesis.9-cis-epoxycarotenoid dioxygenase	NCED3, ATNCED3, STO1, SIS7 | NCED3 (NINE-CIS-EPOXYCAROTENOID DIOXYGENASE 3); 9-cis-epoxycarotenoid dioxygenase				nine-cis-epoxycarotenoid dioxygenase 3			9-cis-epoxycarotenoid dioxygenase chloroplastic	EC:1.13.11;EC:1.14.99.36;EC:1.13.11.51	Acting on single donors with incorporation of molecular oxygen (oxygenases). The oxygen incorporated need not be derived from O(2);Beta-carotene 15,15'-monooxygenase;9-cis-epoxycarotenoid dioxygenase
Csa14g024950	-4.02086	0.0154926	-16.2331	AT1G19670	20.2.4	stress.abiotic.touch/wounding	Symbols: ATCLH1, CORI1, ATHCOR1 | ATCLH1 (ARABIDOPSIS THALIANA CORONATINE-INDUCED PROTEIN 1); chlorophyllase | chr1:6803611-6805044 REVERSE				chlorophyllase 1			chlorophyllase-1	EC:3.1.1.14;EC:3.1.1.1	Chlorophyllase;Carboxylesterase
Csa14g031060	-3.34345	0.0154926	-10.1503	AT1G24000	20.2.99	stress.abiotic.unspecified	Bet v I allergen family protein | chr1:8496057-8496566 REVERSE				Putative Protein			Polyketide cyclase dehydrase and lipid transport superfamily
Csa08g061240	-1.69716	0.015984	-3.24261	AT5G03350	26.16	misc.myrosinases-lectin-jacalin	legume lectin family protein | chr5:815674-816658 REVERSE				Legume lectin family protein			Legume lectin family
Csa09g099440	-1.45942	0.00135937	-2.74997	AT1G64590	26.22	misc.short chain dehydrogenase/reductase (SDR)oxidoreductase activity)	short-chain dehydrogenase/reductase (SDR) family protein | chr1:23993533-23995509 FORWARD				NAD(P)-binding Rossmann-fold superfamily protein			short-chain dehydrogenase TIC chloroplastic-like
Csa06g002980	-4.01222	0.0356555	-16.1361	AT2G02990	27.1.19	RNA.processing.ribonucleases	Symbols: RNS1, ATRNS1 | RNS1 (RIBONUCLEASE 1); endoribonuclease/ ribonuclease | chr2:873506-874811 FORWARD				ribonuclease 1			ribonuclease 1	EC:3.1.31;EC:3.1.27;EC:3.1.27.1	Acting on ester bonds;Acting on ester bonds;Ribonuclease T(2)
Csa06g012860	-1.35085	0.0481618	-2.55062	AT3G30210	27.3.25	RNA.regulation of transcription.MYB domain transcription factor family	Symbols: ATMYB121, MYB121 | MYB121 (MYB DOMAIN PROTEIN 121); DNA binding / transcription factor | chr3:11838363-11840502 FORWARD				myb domain protein 121			myb-related 305-like
Csa06g005130	-1.77461	0.0338496	-3.42144	AT3G25620	34.16	transport.ABC transporters and multidrug resistance systems	ABC transporter family protein | chr3:9316074-9319568 REVERSE				ABC-2 type transporter family protein			ABC transporter G family member 21	EC:3.6.1.3;EC:3.6.1.15;EC:3.6.3.28	Adenosinetriphosphatase;Nucleoside-triphosphate phosphatase;Phosphonate-transporting ATPase
Csa16g018340	-1.68076	7.47e-05	-3.20596	AT1G58340	34.99	transport.misc	Symbols: ZF14 | ZF14; antiporter/ drug transporter/ transporter | chr1:21653008-21655439 FORWARD				MATE efflux family protein			DETOXIFICATION 48
Csa11g098840	-2.12341	0.0227527	-4.35722	AT5G62040	35.1	not assigned.no ontology	brother of FT and TFL1 protein (BFT) | chr5:24922810-24923709 FORWARD				PEBP (phosphatidylethanolamine-binding protein) family protein			BROTHER of FT and TFL 1
Csa15g082290	-1.71481	0.0120658	-3.28253	AT2G20670	35.2	not assigned.unknown	unknown protein | chr2:8911860-8913534 REVERSE				Protein of unknown function (DUF506)			sugar phosphate (DUF506)
Csa18g036880	-1.51821	0.00804035	-2.86436	AT5G63350	35.2	not assigned.unknown	unknown protein | chr5:25380000-25381183 REVERSE				unknown protein			von willebrand factor A domain
Csa20g015440	1.56786	0.0348937	2.96465	AT5G10170	3.4.3	minor CHO metabolism.myo-inositol.InsP Synthases	Symbols: ATMIPS3, MIPS3 | MIPS3 (MYO-INOSITOL-1-PHOSTPATE SYNTHASE 3); binding / catalytic/ inositol-3-phosphate synthase | chr5:3187277-3190251 REVERSE				myo-inositol-1-phosphate synthase 3			probable inositol 3-phosphate synthase isozyme 3	EC:5.5.1.4	Inositol-3-phosphate synthase
Csa20g007990	0.942117	0.0356555	1.92135	AT5G05730	13.1.6.5.1	amino acid metabolism.synthesis.aromatic aa.tryptophan.anthranilate synthase	Symbols: ASA1, TRP5, AMT1, WEI2 | ASA1 (ANTHRANILATE SYNTHASE ALPHA SUBUNIT 1); anthranilate synthase | chr5:1719557-1722903 REVERSE				anthranilate synthase alpha subunit 1			anthranilate synthase alpha subunit chloroplastic	EC:4.1.3.27	Anthranilate synthase
Csa20g010010	1.07151	0.025823	2.10163	AT5G07580	17.5.2	hormone metabolism.ethylene.signal transduction	DNA binding / transcription factor | chr5:2399504-2400601 FORWARD				Integrase-type DNA-binding superfamily protein			ethylene-responsive transcription factor ERF106
Csa18g022000	1.63151	0.0316092	3.09837	AT5G51190	17.5.2	hormone metabolism.ethylene.signal transduction	AP2 domain-containing transcription factor, putative | chr5:20800584-20801416 REVERSE				Integrase-type DNA-binding superfamily protein			ethylene-responsive transcription factor ERF105-like
Csa11g082690	2.24509	0.00415297	4.74067	AT5G51190	17.5.2	hormone metabolism.ethylene.signal transduction	AP2 domain-containing transcription factor, putative | chr5:20800584-20801416 REVERSE				Integrase-type DNA-binding superfamily protein			ethylene-responsive transcription factor ERF105-like
Csa11g031180	2.01764	0.0112278	4.0492	AT4G17490	17.5.2	hormone metabolism.ethylene.signal transduction	Symbols: ATERF6, ERF-6-6 | ATERF6 (ETHYLENE RESPONSIVE ELEMENT BINDING FACTOR 6); DNA binding / transcription factor | chr4:9752824-9753867 REVERSE				ethylene responsive element binding factor 6			ethylene-responsive transcription factor 6
Csa15g071190	1.04483	0.020262	2.06313	AT2G15220	20.1	stress.biotic	secretory protein, putative | chr2:6608659-6609506 FORWARD				Plant basic secretory protein (BSP) family protein defence response			Plant basic secretory (BSP) family
Csa15g001040	2.80933	0.0257438	7.00958	AT3G01420	20.2	stress.abiotic	Symbols: ALPHA-DOX1, DOX1, DIOX1 | DOX1; lipoxygenase | chr3:159466-162837 REVERSE				Peroxidase superfamily protein			alpha-dioxygenase 1	EC:1.13.11;EC:1.11.1.7	Acting on single donors with incorporation of molecular oxygen (oxygenases). The oxygen incorporated need not be derived from O(2);Peroxidase
Csa01g001030	2.81112	0.0112278	7.0183	AT3G01420	20.2	stress.abiotic	Symbols: ALPHA-DOX1, DOX1, DIOX1 | DOX1; lipoxygenase | chr3:159466-162837 REVERSE				Peroxidase superfamily protein			alpha-dioxygenase 1	EC:1.13.11;EC:1.6.3.1;EC:1.11.1.7	Acting on single donors with incorporation of molecular oxygen (oxygenases). The oxygen incorporated need not be derived from O(2);NAD(P)H oxidase (H(2)O(2)-forming);Peroxidase
Csa11g024410	2.16662	0.0147476	4.4897	AT4G21870	20.2.1	stress.abiotic.heat	26.5 kDa class P-related heat shock protein (HSP26.5-P) | chr4:11603568-11604331 REVERSE				HSP20-like chaperones superfamily protein			kDa class V heat shock
Csa07g039500	2.18632	3.79e-05	4.55142	AT1G72416	20.2.1	stress.abiotic.heat	heat shock protein binding | chr1:27258856-27260291 REVERSE				Chaperone DnaJ-domain superfamily protein			Chaperone -domain superfamily
Csa16g035090	2.48854	0.00383788	5.6121	AT1G72416	20.2.1	stress.abiotic.heat	heat shock protein binding | chr1:27258856-27260291 REVERSE				Chaperone DnaJ-domain superfamily protein			Chaperone -domain superfamily
Csa10g045180	1.69912	0.0481618	3.24702	AT5G38930	20.2.99	stress.abiotic.unspecified	germin-like protein, putative | chr5:15585073-15585841 FORWARD				RmlC-like cupins superfamily protein			germin subfamily 1 member 9
Csa05g012440	2.08528	0.0381198	4.24356	AT2G40330	20.2.99	stress.abiotic.unspecified	Bet v I allergen family protein | chr2:16844864-16845934 REVERSE				PYR1-like 6			abscisic acid receptor PYL6-like
Csa06g006620	1.50197	0.017584	2.8323	AT3G26830	26.1	misc.cytochrome P450 (defense response)	Symbols: PAD3, CYP71B15 | PAD3 (PHYTOALEXIN DEFICIENT 3); dihydrocamalexic acid decarboxylase/ monooxygenase/ oxygen binding | chr3:9887948-9889705 FORWARD				Cytochrome P450 superfamily protein PHYTOALEXIN DEFICIENT 3			cytochrome P450 71B28-like	EC:1.14.13	Acting on paired donors, with incorporation or reduction of molecular oxygen. The oxygen incorporated need not be derived from O(2)
Csa11g011350	2.68329	0.0495155	6.4232	AT4G31970	26.1	misc.cytochrome P450(secoundry metabolisume)	Symbols: CYP82C2 | CYP82C2; electron carrier/ heme binding / iron ion binding / monooxygenase/ oxygen binding | chr4:15462408-15464358 FORWARD				cytochrome P450			cytochrome P450 82C4-like	EC:1.14.13	Acting on paired donors, with incorporation or reduction of molecular oxygen. The oxygen incorporated need not be derived from O(2)
Csa12g014070	2.86899	0.00824595	7.30554	AT4G31940	26.1	misc.cytochrome P450(iron deficiency)	Symbols: CYP82C4 | CYP82C4; electron carrier/ heme binding / iron ion binding / monooxygenase/ oxygen binding | chr4:15451988-15454160 FORWARD				cytochrome P450			cytochrome P450 82C4-like	EC:1.14.13	Acting on paired donors, with incorporation or reduction of molecular oxygen. The oxygen incorporated need not be derived from O(2)
Csa09g034080	1.83028	0.0298349	3.55607	AT3G44260	27.1.19	RNA.processing.ribonucleases	CCR4-NOT transcription complex protein, putative | chr3:15952045-15953084 REVERSE				Polynucleotidyl transferase			probable CCR4-associated factor 1 homolog 9	EC:3.1.13;EC:3.1.15;EC:3.1.13.4	Acting on ester bonds;Acting on ester bonds;Poly(A)-specific ribonuclease
Csa14g035300	1.33113	0.0143337	2.516	AT1G27730	27.3.11	RNA.regulation of transcription.C2H2 zinc finger family	Symbols: STZ, ZAT10 | STZ (salt tolerance zinc finger); nucleic acid binding / transcription factor/ transcription repressor/ zinc ion binding | chr1:9648141-9649073 REVERSE				salt tolerance zinc finger			zinc finger ZAT10-like
Csa11g016920	1.60954	0.0358179	3.05155	AT4G27280	30.3	signalling.calcium	calcium-binding EF hand family protein | chr4:13663576-13664240 REVERSE				Calcium-binding EF-hand family protein			calcium-binding PBP1-like
Csa10g015600	2.07654	0.00135937	4.21795	AT4G27280	30.3	signalling.calcium	calcium-binding EF hand family protein | chr4:13663576-13664240 REVERSE				Calcium-binding EF-hand family protein			calcium-binding PBP1-like
Csa12g024640	1.42233	0.00517747	2.68018	AT4G27280	30.3	signalling.calcium					Calcium-binding EF-hand family protein			calcium-binding PBP1-like
Csa18g037440	1.2116	0.00135937	2.31594	AT5G63850	34.3	transport.amino acids	Symbols: AAP4 | AAP4; acidic amino acid transmembrane transporter/ amino acid transmembrane transporter/ neutral amino acid transmembrane transporter/ primary active transmembrane transporter | chr5:25551055-25553520 FORWARD				amino acid permease 4		4.9793	amino acid permease 4
Csa07g052590	1.55713	0.0249314	2.94268	AT2G22500	34.9	transport.metabolite transporters at the mitochondrial membrane	Symbols: UCP5, ATPUMP5, DIC1 | UCP5 (UNCOUPLING PROTEIN 5); binding | chr2:9563224-9564751 REVERSE				uncoupling protein 5		7.68838	mitochondrial uncoupling 5
Csa11g054000	1.27372	0.0376914	2.41784	AT5G38900	35.1	not assigned.no ontology	DSBA oxidoreductase family protein | chr5:15573505-15575618 REVERSE				Thioredoxin superfamily protein			Thioredoxin superfamily
Csa17g024840	1.88219	0.0143337	3.68634	AT1G19020	35.2	not assigned.unknown	unknown protein | chr1:6568073-6568597 FORWARD				unknown protein			CDP-diacylglycerol-glycerol-3-phosphate 3-phosphatidyltransferase
Csa03g022110	3.16626	0.0338496	8.97714	AT1G18290	35.2	not assigned.unknown	unknown protein | chr1:6297364-6298328 FORWARD				unknown protein			DUF4228 domain
Genes with homolouges in plants other than A. thaliana
Csa09g083890	-6.66289	0.000616409	-101.328								Putative Protein			PREDICTED: uncharacterized protein LOC104708040
Csa20g044800	-6.29178	1.62e-05	-78.3457								myrosinase-binding protein 2			myrosinase-binding 2
Csa07g039380	-5.28667	0.00262924	-39.0343								Kunitz family trypsin and protease inhibitor protein			cysteine protease inhibitor WSCP-like
Csa13g048900	-4.53645	0.00610651	-23.2063								Plant thionin			probable thionin-
Csa10g044500	-3.49185	0.00804035	-11.25								Plant thionin			probable thionin-
Csa12g033440	-2.81564	0.0014126	-7.04031								cysteine-rich RLK (RECEPTOR-like protein kinase) 14			cysteine-rich receptor kinase 14	EC:2.7.11	Transferring phosphorus-containing groups
Csa13g048920	-2.44269	0.000172354	-5.43655								Plant thionin			probable thionin-
Csa15g016370	-2.22689	0.000791613	-4.68123								basic chitinase			Endochitinase CH25	EC:3.2.1.14	Chitinase
Csa18g026120	-2.00438	0.020262	-4.01215								Putative Protein			PREDICTED: uncharacterized protein LOC104731100
Csa13g017740	1.21863	0.0335122	2.32726								E4MYD3 (mRNA			gibberellin-regulated 14
Csa17g018400	1.31807	0.0356555	2.49332								cytochrome P450			cytochrome P450 71B2-like	EC:1.14.13	Acting on paired donors, with incorporation or reduction of molecular oxygen. The oxygen incorporated need not be derived from O(2)
Csa05g031780	1.43714	0.00186572	2.70784								cytochrome P450			cytochrome P450 family 71 polypeptide	EC:1.14.13;EC:4.99.1.6	Acting on paired donors, with incorporation or reduction of molecular oxygen. The oxygen incorporated need not be derived from O(2);Indoleacetaldoxime dehydratase
Csa09g049980	2.61968	0.00537228	6.14616								Putative Protein			ethylene-responsive transcription factor ERF105-like

## Sheet: 35S acdS
Category: Differentially-regulated genes in roots of a C. sativa 35S::acdS line in response to salinity stress.
Up-regulated
Down-regulated
C. sativa Gene	Log 2 Fold Change	FDR	Fold Change	A. thaliana Orthologous Gene	MapMan Gene Ontology/Bin Code	MapMan Bin Name	MapMan Description	Annotation	KEGG Description	KEGG Enzyme Code	KEGG Enzyme Name
Csa10g040720	-1.73875	0.0119754	-3.33747	AT5G37180	2.2.1.5	major CHO metabolism.degradation.sucrose.Susy	Symbols: SUS5, ATSUS5 | SUS5; UDP-glycosyltransferase/ sucrose synthase | chr5:14718238-14722913 FORWARD	sucrose synthase 5	sucrose synthase 5	EC:2.4.1.13	Sucrose synthase
Csa11g050910	-0.994649	0.0472973	-1.9926	AT5G37180	2.2.1.5	major CHO metabolism.degradation.sucrose.Susy	Symbols: SUS5, ATSUS5 | SUS5; UDP-glycosyltransferase/ sucrose synthase | chr5:14718238-14722913 FORWARD	sucrose synthase 5	sucrose synthase 5	EC:2.4.1.13	Sucrose synthase
Csa19g003320	-1.40995	2.45e-05	-2.65729	AT3G01260	3.5	minor CHO metabolism.others	aldose 1-epimerase/ carbohydrate binding / catalytic/ isomerase | chr3:80176-82005 REVERSE	Galactose mutarotase-like superfamily protein	aldose 1-epimerase-like	EC:5.1.3.3	Aldose 1-epimerase
Csa07g061680	-1.06369	0.0127453	-2.09027	AT1G60470	3.1.1.2	minor CHO metabolism.raffinose family.galactinol synthases.putative	Symbols: AtGolS4 | AtGolS4 (Arabidopsis thaliana galactinol synthase 4); transferase, transferring glycosyl groups / transferase, transferring hexosyl groups | chr1:22278975-22280586 REVERSE	galactinol synthase 4	galactinol synthase 4	EC:2.4.1.123	Inositol 3-alpha-galactosyltransferase
Csa03g027580	-1.40951	0.00327097	-2.65646	AT1G23760	10.6.3	cell wall.degradation.pectate lyases and polygalacturonases	Symbols: JP630 | JP630; polygalacturonase | chr1:8402046-8404301 FORWARD	BURP domain-containing protein	polygalacturonase 1 beta 1	EC:3.2.1.15	Polygalacturonase
Csa09g011170	-0.88283	0.0222557	-1.84399	AT3G26610	10.6.3	cell wall.degradation.pectate lyases and polygalacturonases	polygalacturonase, putative / pectinase, putative | chr3:9776960-9780499 FORWARD	Pectin lyase-like superfamily protein	polygalacturonase At1g48100	EC:3.2.1.67;EC:3.2.1.15	Galacturan 1,4-alpha-galacturonidase;Polygalacturonase
Csa20g032840	-0.866424	0.0484004	-1.82314	AT5G20860	10.8.1	cell wall.pectin*esterases.PME	pectinesterase family protein | chr5:7076890-7079077 REVERSE	Plant invertase/pectin methylesterase inhibitor superfamily	probable pectinesterase pectinesterase inhibitor 54	EC:3.1.1.11;EC:3.1.1.1	Pectinesterase;Carboxylesterase
Csa03g026830	-0.854828	0.0484004	-1.80854	AT1G22990	15.2	metal handling.binding, chelation and storage	heavy-metal-associated domain-containing protein / copper chaperone (CCH)-related | chr1:8139165-8140202 FORWARD	Heavy metal transport/detoxification superfamily protein	heavy metal-associated isoprenylated plant 22
Csa09g093150	-0.852871	0.0255841	-1.80609	AT1G78955	16.1	secondary metabolism.isoprenoids	Symbols: CAMS1 | CAMS1 (Camelliol C synthase 1); beta-amyrin synthase | chr1:29689153-29694255 REVERSE	Terpenoid cyclases family protein	beta-amyrin synthase	EC:5.4.99	Intramolecular transferases
Csa09g087770	-1.08235	3.18e-05	-2.11749	AT2G23510	16.2	secondary metabolism.phenylpropanoids	Symbols: SDT | SDT (SPERMIDINE DISINAPOYL ACYLTRANSFERASE); sinapoyl spermidine:sinapoyl CoA N-acyltransferase/ spermidine:sinapoyl CoA N-acyltransferase/ transferase | chr2:10011517-10013533 REVERSE	spermidine disinapoyl acyltransferase	spermidine sinapoyl- acyltransferase-like
Csa05g006780	-2.16638	0.0100914	-4.48897	AT2G43590	20.1	stress.biotic	chitinase, putative | chr2:18081331-18082767 REVERSE	Chitinase family protein	Chitinase family	EC:3.2.1.14	Chitinase
Csa12g010010	-1.37461	0.0248566	-2.59298	AT4G33720	20.1	stress.biotic	pathogenesis-related protein, putative | chr4:16182752-16183533 FORWARD	CAP (Cysteine-rich secretory proteins	pathogenesis-related 1
Csa10g008480	-1.12922	0.0471377	-2.1874	AT4G33720	20.1	stress.biotic	pathogenesis-related protein, putative | chr4:16182752-16183533 FORWARD	CAP (Cysteine-rich secretory proteins	pathogenesis-related 1-like
Csa15g042950	-2.19711	0.00222387	-4.58559	AT3G23110	20.1.7	stress.biotic.PR-proteins	Symbols: AtRLP37 | AtRLP37 (Receptor Like Protein 37); kinase/ protein binding | chr3:8222364-8224871 REVERSE	receptor like protein 38	receptor like 30-like
Csa20g033010	-0.803622	0.042094	-1.74548	AT5G20970	20.2.1	stress.abiotic.heat	heat shock family protein | chr5:7122800-7124001 FORWARD	HSP20-like chaperones superfamily protein	inactive RESTRICTED TEV MOVEMENT 2-like
Csa10g006090	-0.823286	0.00942371	-1.76943	AT4G35970	21.2	redox.ascorbate and glutathione	NIM1-interacting 2	ascorbate peroxidase 5	L-ascorbate peroxidase peroxisomal	EC:1.11.1.5;EC:1.11.1.7;EC:1.11.1.11	Cytochrome-c peroxidase;Peroxidase;L-ascorbate peroxidase
Csa16g017640	-1.29783	0.0067795	-2.4586	AT1G59730	21.4	redox.glutaredoxins	thioredoxin H-type 7	thioredoxin H-type 7	thioredoxin H7	EC:1.8.1.9;EC:1.8.1.8	Thioredoxin-disulfide reductase;Protein-disulfide reductase
Csa14g001980	-1.209	0.0189105	-2.31177	AT1G01190	26.1	misc.cytochrome P450	Symbols: CYP78A8 | CYP78A8; electron carrier/ heme binding / iron ion binding / monooxygenase/ oxygen binding | chr1:83045-84864 REVERSE	cytochrome P450(secondary metabolite biosynthetic )	cytochrome P450 78A6-like	EC:1.14.13	Acting on paired donors, with incorporation or reduction of molecular oxygen. The oxygen incorporated need not be derived from O(2)
Csa03g002050	-1.17797	0.000211417	-2.26258	AT1G01190	26.1	misc.cytochrome P450	Symbols: CYP78A8 | CYP78A8; electron carrier/ heme binding / iron ion binding / monooxygenase/ oxygen binding | chr1:83045-84864 REVERSE	cytochrome P450(secondary metabolite biosynthetic )	cytochrome P450 78A6-like	EC:1.14.13	Acting on paired donors, with incorporation or reduction of molecular oxygen. The oxygen incorporated need not be derived from O(2)
Csa17g001660	-0.949511	0.00297961	-1.93122	AT1G01190	26.1	misc.cytochrome P450	Symbols: CYP78A8 | CYP78A8; electron carrier/ heme binding / iron ion binding / monooxygenase/ oxygen binding | chr1:83045-84864 REVERSE	cytochrome P450(secondary metabolite biosynthetic )	cytochrome P450 78A6-like	EC:1.14.13	Acting on paired donors, with incorporation or reduction of molecular oxygen. The oxygen incorporated need not be derived from O(2)
Csa12g066100	-0.874185	0.00456991	-1.83297	AT4G13310	26.1	misc.cytochrome P450	Symbols: CYP71A20 | CYP71A20; electron carrier/ heme binding / iron ion binding / monooxygenase/ oxygen binding | chr4:7750305-7753133 FORWARD	cytochrome P450(CYP71A20)(secondary metabolite biosynthetic )	cytochrome p450	EC:1.14.13;EC:4.99.1.6	Acting on paired donors, with incorporation or reduction of molecular oxygen. The oxygen incorporated need not be derived from O(2);Indoleacetaldoxime dehydratase
Csa03g062610	-0.781765	0.0295852	-1.71923	AT1G55940	26.1	misc.cytochrome P450	Symbols: CYP708A1 | CYP708A1; electron carrier/ heme binding / iron ion binding / monooxygenase/ oxygen binding | chr1:20922459-20925619 REVERSE	cytochrome P450 (CYP708A1) (brassinosteroid biosynthetic process )	cytochrome P450 family	EC:1.14.13	Acting on paired donors, with incorporation or reduction of molecular oxygen. The oxygen incorporated need not be derived from O(2)
Csa17g083270	-1.34723	0.000219667	-2.54423	AT1G49570	26.12	misc.peroxidases	peroxidase, putative | chr1:18347036-18348951 FORWARD	Peroxidase superfamily protein	peroxidase 10	EC:1.11.1.7	Peroxidase
Csa04g047700	-0.921369	0.024878	-1.89391	AT2G35380	26.12	misc.peroxidases	peroxidase 20 (PER20) (P20) | chr2:14892601-14893993 FORWARD	Peroxidase superfamily protein	peroxidase 20	EC:1.11.1.7	Peroxidase
Csa05g018890	-0.916337	0.00520489	-1.88732	AT2G35380	26.12	misc.peroxidases	peroxidase 20 (PER20) (P20) | chr2:14892601-14893993 FORWARD	Peroxidase superfamily protein	peroxidase 20	EC:1.11.1.7	Peroxidase
Csa06g041180	-0.814809	0.0406656	-1.75907	AT2G38380	26.12	misc.peroxidases	peroxidase 22 (PER22) (P22) (PRXEA) / basic peroxidase E | chr2:16076384-16078583 FORWARD	Peroxidase superfamily protein	peroxidase C3	EC:1.11.1.7	Peroxidase
Csa06g041190	-0.790054	0.0213157	-1.72914	AT2G38390	26.12	misc.peroxidases	peroxidase, putative | chr2:16079681-16081509 FORWARD	Peroxidase superfamily protein	peroxidase C3	EC:1.11.1.7	Peroxidase
Csa11g036930	-1.00964	0.00296059	-2.01341	AT4G14930	26.13	misc.acid and other phosphatases	acid phosphatase survival protein SurE, putative | chr4:8538586-8541899 FORWARD	Survival protein SurE-like phosphatase/nucleotidase	5 -nucleotidase	EC:3.1.3.41;EC:3.1.3.31;EC:3.1.3.2	4-nitrophenylphosphatase;Nucleotidase;Acid phosphatase
Csa02g057930	-1.32516	0.00923861	-2.50561	AT5G55410	26.21	misc.protease inhibitor/seed storage/lipid transfer protein (LTP) family protein	protease inhibitor/seed storage/lipid transfer protein (LTP) family protein | chr5:22460550-22461250 FORWARD	Bifunctional inhibitor/lipid-transfer protein/seed storage 2S albumin superfamily protein	lipid-transfer DIR1
Csa15g038250	-1.03527	0.00938795	-2.0495	AT3G22620	26.21	misc.protease inhibitor/seed storage/lipid transfer protein (LTP) family protein	Bifunctional inhibitor/lipid-transfer protein/seed storage 2S albumin superfamily protein	Bifunctional inhibitor/lipid-transfer protein/seed storage 2S albumin superfamily protein	non-specific lipid-transfer At2g13820
Csa19g031830	-0.811153	0.00878847	-1.75461	AT3G22620	26.21	misc.protease inhibitor/seed storage/lipid transfer protein (LTP) family protein	Bifunctional inhibitor/lipid-transfer protein/seed storage 2S albumin superfamily protein	Bifunctional inhibitor/lipid-transfer protein/seed storage 2S albumin superfamily protein	non-specific lipid-transfer At2g13820
Csa19g057960	-0.7505	0.0382198	-1.68238	AT2G18370	26.21	misc.protease inhibitor/seed storage/lipid transfer protein (LTP) family protein	protease inhibitor/seed storage/lipid transfer protein (LTP) family protein | chr2:7980625-7981758 FORWARD	PR protein Bifunctional inhibitor/lipid-transfer protein	non-specific lipid-transfer 8
Csa09g099440	-1.64858	1.33e-05	-3.13524	AT1G64590	26.22	misc.short chain dehydrogenase/reductase (SDR)	short-chain dehydrogenase/reductase (SDR) family protein | chr1:23993533-23995509 FORWARD	NAD(P)-binding Rossmann-fold superfamily protein	short-chain dehydrogenase TIC chloroplastic-like
Csa07g066160	-1.54939	0.00282369	-2.92693	AT1G64590	26.22	misc.short chain dehydrogenase/reductase (SDR)	short-chain dehydrogenase/reductase (SDR) family protein | chr1:23993533-23995509 FORWARD	NAD(P)-binding Rossmann-fold superfamily protein	short-chain dehydrogenase TIC chloroplastic-like
Csa09g069730	-1.912	0.024878	-3.76331	AT3G57270	26.4.1	misc.beta 1,3 glucan hydrolases.glucan endo-1,3-beta-glucosidase	Symbols: BG1 | BG1 (BETA-1,3-GLUCANASE 1); catalytic/ cation binding / hydrolase, hydrolyzing O-glycosyl compounds | chr3:21191237-21193189 REVERSE	beta-1 (defence response)	beta-1,3-glucanase 2	EC:3.2.1.21;EC:3.2.1.58;EC:3.2.1.39;EC:3.2.1.4	Beta-glucosidase;Glucan 1,3-beta-glucosidase;Glucan endo-1,3-beta-D-glucosidase;Cellulase
Csa06g033000	-1.84966	0.0101417	-3.60416	AT3G57270	26.4.1	misc.beta 1,3 glucan hydrolases.glucan endo-1,3-beta-glucosidase	Symbols: BG1 | BG1 (BETA-1,3-GLUCANASE 1); catalytic/ cation binding / hydrolase, hydrolyzing O-glycosyl compounds | chr3:21191237-21193189 REVERSE	beta-1(defence response)	beta-1,3-glucanase 2	EC:3.2.1.21;EC:3.2.1.58;EC:3.2.1.39;EC:3.2.1.4	Beta-glucosidase;Glucan 1,3-beta-glucosidase;Glucan endo-1,3-beta-D-glucosidase;Cellulase
Csa18g011250	-0.790989	0.0355868	-1.73026	AT5G42720	26.4.1	misc.beta 1,3 glucan hydrolases.glucan endo-1,3-beta-glucosidase	glycosyl hydrolase family 17 protein | chr5:17130186-17132843 FORWARD	Glycosyl hydrolase family 17 protein	glucan endo-1,3-beta-glucosidase 7	EC:3.2.1.21;EC:3.2.1.39	Beta-glucosidase;Glucan endo-1,3-beta-D-glucosidase
Csa13g021140	-0.876119	0.0377433	-1.83543	AT5G18240	27.3.20	RNA.regulation of transcription.G2-like transcription factor family, GARP	Symbols: MYR1, ATMYR1 | MYR1 (MYb-related protein 1); transcription factor | chr5:6028285-6030802 REVERSE	myb-related protein 1	myb-related 1
Csa10g042300	-0.758031	0.0149194	-1.69118	AT3G01470	27.3.22	RNA.regulation of transcription.HB,Homeobox transcription factor family	Symbols: ATHB-1, ATHB1, HD-ZIP-1, HAT5 | ATHB-1 (ARABIDOPSIS THALIANA HOMEOBOX 1); DNA binding / protein homodimerization/ sequence-specific DNA binding / transcription activator/ transcription factor | chr3:182396-184403 REVERSE	homeobox 1	homeobox-leucine zipper HAT5
Csa20g025380	-1.00375	0.0100867	-2.0052	AT5G17300	27.3.26	RNA.regulation of transcription.MYB-related transcription factor family	myb family transcription factor | chr5:5690227-5692902 REVERSE	Homeodomain-like superfamily protein	REVEILLE 1-like
Csa14g002120	-0.877355	0.00315713	-1.837	AT1G01060	27.3.26	RNA.regulation of transcription.MYB-related transcription factor family	Symbols: LHY, LHY1 | LHY (LATE ELONGATED HYPOCOTYL); DNA binding / transcription factor | chr1:33666-37840 REVERSE	Homeodomain-like superfamily protein	LHY
Csa17g001540	-0.814866	0.00923861	-1.75913	AT1G01060	27.3.26	RNA.regulation of transcription.MYB-related transcription factor family	Symbols: LHY, LHY1 | LHY (LATE ELONGATED HYPOCOTYL); DNA binding / transcription factor | chr1:33666-37840 REVERSE	Homeodomain-like superfamily protein	LHY
Csa03g002180	-0.801194	0.0101336	-1.74254	AT1G01060	27.3.26	RNA.regulation of transcription.MYB-related transcription factor family	Symbols: LHY, LHY1 | LHY (LATE ELONGATED HYPOCOTYL); DNA binding / transcription factor | chr1:33666-37840 REVERSE	Homeodomain-like superfamily protein	LHY
Csa05g011960	-3.49681	2.6e-08	-11.2887	AT2G40750	27.3.32	RNA.regulation of transcription.WRKY domain transcription factor family	Symbols: WRKY54, ATWRKY54 | WRKY54; transcription factor | chr2:17000454-17002468 REVERSE	WRKY DNA-binding protein 54	probable WRKY transcription factor 54
Csa02g073920	-1.08717	0.000147723	-2.12457	AT5G64810	27.3.32	RNA.regulation of transcription.WRKY domain transcription factor family	Symbols: WRKY51, ATWRKY51 | WRKY51; transcription factor | chr5:25908413-25909803 FORWARD	WRKY DNA-binding protein 51	probable WRKY transcription factor 51
Csa18g038500	-1.00301	0.00192374	-2.00417	AT5G64810	27.3.32	RNA.regulation of transcription.WRKY domain transcription factor family	Symbols: WRKY51, ATWRKY51 | WRKY51; transcription factor | chr5:25908413-25909803 FORWARD	WRKY DNA-binding protein 51	probable WRKY transcription factor 51
Csa17g034060	-1.45395	9.96e-05	-2.73958	AT1G26790	27.3.8	RNA.regulation of transcription.C2C2(Zn) DOF zinc finger family	Dof-type zinc finger domain-containing protein | chr1:9273857-9275312 REVERSE	Dof-type zinc finger DNA-binding family protein	dof zinc finger -like
Csa04g011120	-1.38668	3.17e-06	-2.61476	AT3G25882	27.3.99	RNA.regulation of transcription.unclassified	Symbols: NIMIN-2 | NIMIN-2 (NIM1-INTERACTING 2) | chr3:9470417-9470950 REVERSE	NIM1-interacting 2	NIM1-INTERACTING 2-like
Csa09g009080	-1.22075	6.86e-05	-2.33068	AT3G25882	27.3.99	RNA.regulation of transcription.unclassified	Symbols: NIMIN-2 | NIMIN-2 (NIM1-INTERACTING 2) | chr3:9470417-9470950 REVERSE	NIM1-interacting 2	NIM1-INTERACTING 2-like
Csa06g005460	-0.855665	0.00238243	-1.80959	AT3G25882	27.3.99	RNA.regulation of transcription.unclassified	Symbols: NIMIN-2 | NIMIN-2 (NIM1-INTERACTING 2) | chr3:9470417-9470950 REVERSE	NIM1-interacting 2	NIM1-INTERACTING 2-like
Csa02g001730	-0.791168	0.0255841	-1.73048	AT4G00670	27.3.99	RNA.regulation of transcription.unclassified	DNA binding | chr4:278316-279186 REVERSE	Remorin family protein	Remorin family
Csa13g013410	-0.758741	0.0185973	-1.69201	AT5G10630	29.2.4	protein.synthesis.elongation	elongation factor 1-alpha, putative / EF-1-alpha, putative | chr5:3360173-3364596 FORWARD	Translation elongation factor EF1A/initiation factor IF2gamma family protein	HBS1 isoform X1	EC:3.6.1.15	Nucleoside-triphosphate phosphatase
Csa15g031850	-1.00168	0.000248292	-2.00233	AT3G21450	29.4.1.59	protein.postranslational modification.kinase.receptor like cytoplasmatic kinase IX	protein kinase family protein | chr3:7553965-7555236 REVERSE	Protein kinase superfamily protein	kinase superfamily
Csa05g021540	-0.644965	0.047635	-1.5637	AT2G33770	29.5.11.3	protein.degradation.ubiquitin.E2	Symbols: UBC24, ATUBC24, PHO2 | PHO2 (PHOSPHATE 2); ubiquitin-protein ligase | chr2:14277558-14283040 REVERSE	phosphate 2	probable ubiquitin-conjugating enzyme E2 24
Csa20g015690	-1.72649	0.0049466	-3.30922	AT5G10380	29.5.11.4.2	protein.degradation.ubiquitin.E3.RING	Symbols: RING1 | RING1; protein binding / ubiquitin-protein ligase/ zinc ion binding | chr5:3267635-3268813 FORWARD	RING/U-box superfamily protein	E3 ubiquitin- ligase RING1
Csa17g007510	-1.13786	0.0140245	-2.20054	AT1G04360	29.5.11.4.2	protein.degradation.ubiquitin.E3.RING	zinc finger (C3HC4-type RING finger) family protein | chr1:1167457-1168878 REVERSE	RING/U-box superfamily protein	RING-H2 finger ATL1
Csa15g026410	-0.91668	0.0244228	-1.88777	AT3G18773	29.5.11.4.2	protein.degradation.ubiquitin.E3.RING	zinc finger (C3HC4-type RING finger) family protein | chr3:6465825-6467175 FORWARD	RING/U-box superfamily protein	RING-H2 finger ATL78-like
Csa06g007080	-0.829363	0.0112406	-1.7769	AT3G27150	29.5.11.4.3.2	protein.degradation.ubiquitin.E3.SCF.FBOX	kelch repeat-containing F-box family protein | chr3:10009442-10011641 REVERSE	Galactose oxidase/kelch repeat superfamily protein	F-box kelch-repeat At3g27150-like
Csa01g019090	-1.23734	0.00238078	-2.35764	AT3G16360	30.1	signalling.phosphorelay	Symbols: AHP4 | AHP4 (HPT PHOSPHOTRANSMITTER 4); histidine phosphotransfer kinase/ transferase, transferring phosphorus-containing groups | chr3:5554474-5555393 FORWARD	HPT phosphotransmitter 4	histidine-containing phosphotransfer 4	EC:1.3.1.74	2-alkenal reductase (NAD(P)(+))
Csa19g023240	-1.23026	0.0295852	-2.34609	AT3G16360	30.1	signalling.phosphorelay	Symbols: AHP4 | AHP4 (HPT PHOSPHOTRANSMITTER 4); histidine phosphotransfer kinase/ transferase, transferring phosphorus-containing groups | chr3:5554474-5555393 FORWARD	HPT phosphotransmitter 4	histidine-containing phosphotransfer 4	EC:1.3.1.74	2-alkenal reductase (NAD(P)(+))
Csa17g062220	-1.51363	0.0173194	-2.85527	AT1G34760	30.7	signalling.14-3-3 proteins	Symbols: GRF11, GF14 OMICRON | GRF11 (GENERAL REGULATORY FACTOR 11); ATPase binding / amino acid binding / protein binding / protein phosphorylated amino acid binding | chr1:12743848-12745648 REVERSE	general regulatory factor 11	general regulatory factor 11
Csa14g037320	-1.64897	0.0382993	-3.13609	AT1G29740	30.2.8.2	signalling.receptor kinases.leucine rich repeat VIII-2	kinase | chr1:10407379-10412997 REVERSE	Leucine-rich repeat transmembrane protein kinase	Leucine-rich repeat transmembrane kinase	EC:2.7.11	Transferring phosphorus-containing groups
Csa07g019240	-1.29434	0.0143039	-2.45265	AT1G58200	31.2.5	cell.division.plastid	Symbols: MSL3 | MSL3 (MscS-LIKE 3); ion channel | chr1:21548187-21553085 REVERSE	MSCS-like 3	mechanosensitive ion channel chloroplastic
Csa08g054360	-0.892094	0.00456991	-1.85587	AT5G10230	31.1	cell.organisation	Symbols: ANNAT7, ANN7 | ANNAT7 (ANNEXIN ARABIDOPSIS 7); calcium ion binding / calcium-dependent phospholipid binding | chr5:3209540-3211423 REVERSE	annexin 7	annexin D7
Csa05g059530	-0.818819	0.010356	-1.76396	AT1G54560	31.1	cell.organisation	Symbols: XIE, ATXIE | XIE; motor/ protein binding | chr1:20371649-20379745 REVERSE	Myosin family protein with Dil domain	Myosin family with Dil domain-containing	EC:3.6.1.15	Nucleoside-triphosphate phosphatase
Csa07g061090	-1.57108	0.0469839	-2.97127	AT2G27550	33.99	development.unspecified	Symbols: ATC | ATC (ARABIDOPSIS THALIANA CENTRORADIALIS); phosphatidylethanolamine binding | chr2:11773251-11774681 FORWARD	centroradialis	CENTRORADIALIS-like
Csa17g023890	-1.14535	0.000119296	-2.212	AT1G18100	33.99	development.unspecified	Symbols: E12A11 | E12A11; phosphatidylethanolamine binding | chr1:6227217-6230188 REVERSE	PEBP (phosphatidylethanolamine-binding protein) family protein or Mother of FT and TFL1	MOTHER of FT and TFL1
Csa03g021940	-0.987218	0.0476969	-1.98236	AT1G18100	33.99	development.unspecified	Symbols: E12A11 | E12A11; phosphatidylethanolamine binding | chr1:6227217-6230188 REVERSE	PEBP (phosphatidylethanolamine-binding protein) family protein or Mother of FT and TFL1	MOTHER of FT and TFL1
Csa10g017960	-0.973835	0.00949481	-1.96406	AT4G25010	33.99	development.unspecified	nodulin MtN3 family protein | chr4:12854385-12856541 REVERSE	Nodulin MtN3 family protein or SWEET14	bidirectional sugar transporter SWEET14-like
Csa02g039390	-0.884897	0.0401668	-1.84663	AT5G50800	33.99	development.unspecified	nodulin MtN3 family protein | chr5:20665077-20667304 REVERSE	Nodulin MtN3 family protein , SWEET13	bidirectional sugar transporter SWEET13
Csa02g026480	-1.13115	0.00878847	-2.19033	AT4G10310	34.14	transport.unspecified cations	Symbols: HKT1, ATHKT1 | HKT1 (HIGH-AFFINITY K+ TRANSPORTER 1); sodium ion transmembrane transporter | chr4:6391984-6395877 FORWARD	high-affinity K+ transporter 1	sodium transporter HKT1
Csa11g065760	-1.63992	0.0481828	-3.11648	AT5G46240	34.15	transport.potassium	Symbols: KAT1 | KAT1 (POTASSIUM CHANNEL IN ARABIDOPSIS THALIANA 1); cyclic nucleotide binding / inward rectifier potassium channel | chr5:18743566-18746730 REVERSE	potassium channel in Arabidopsis thaliana 1	potassium channel KAT1
Csa19g004960	-1.46146	0.000113199	-2.75388	AT3G02850	34.15	transport.potassium	Symbols: SKOR | SKOR; cyclic nucleotide binding / inward rectifier potassium channel/ outward rectifier potassium channel | chr3:619678-623558 REVERSE	STELAR K+ outward rectifier	potassium channel SKOR
Csa01g002460	-1.3854	0.00896732	-2.61245	AT3G02850	34.15	transport.potassium	Symbols: SKOR | SKOR; cyclic nucleotide binding / inward rectifier potassium channel/ outward rectifier potassium channel | chr3:619678-623558 REVERSE	STELAR K+ outward rectifier	potassium channel SKOR
Csa15g002540	-1.03837	0.0206423	-2.05391	AT3G02850	34.15	transport.potassium	Symbols: SKOR | SKOR; cyclic nucleotide binding / inward rectifier potassium channel/ outward rectifier potassium channel | chr3:619678-623558 REVERSE	STELAR K+ outward rectifier	potassium channel SKOR
Csa20g026050	-1.96288	0.0199316	-3.89839	AT5G17860	34.21	transport.calcium	Symbols: CAX7 | CAX7 (calcium exchanger 7); calcium:sodium antiporter/ cation:cation antiporter | chr5:5902394-5904380 REVERSE	calcium exchanger 7 ,CAX7 , CCX1	cation calcium exchanger 1
Csa12g048400	-0.862704	0.00375278	-1.81844	AT4G17340	34.19.2	transport.Major Intrinsic Proteins.TIP	Symbols: TIP2;2, DELTA-TIP2 | TIP2;2 (TONOPLAST INTRINSIC PROTEIN 2;2); water channel | chr4:9699253-9700410 FORWARD	tonoplast intrinsic protein 2	Aquaporin TIP2-3
Csa06g039470	-0.770094	0.024878	-1.70538	AT2G36830	34.19.2	transport.Major Intrinsic Proteins.TIP	Symbols: GAMMA-TIP, TIP1;1, GAMMA-TIP1 | GAMMA-TIP (GAMMA TONOPLAST INTRINSIC PROTEIN); water channel | chr2:15445425-15446574 FORWARD	gamma tonoplast intrinsic protein	aquaporin TIP1-1
Csa02g026240	-3.16147	0.000186194	-8.94738	AT4G10500	35.1	not assigned.no ontology	oxidoreductase, 2OG-Fe(II) oxygenase family protein | chr4:6491017-6492476 FORWARD	2-oxoglutarate (2OG) and Fe(II)-dependent oxygenase superfamily protein	DMR6-LIKE OXYGENASE 1	EC:1.14.11	Acting on paired donors, with incorporation or reduction of molecular oxygen. The oxygen incorporated need not be derived from O(2)
Csa09g041250	-1.55179	0.0119754	-2.93181	AT3G46190	35.1	not assigned.no ontology	meprin and TRAF homology domain-containing protein / MATH domain-containing protein | chr3:16965889-16967345 FORWARD	TRAF-like family protein	TRAF-like family
Csa15g079170	-1.24182	0.0173194	-2.36497	AT2G18540	35.1	not assigned.no ontology	cupin family protein | chr2:8042382-8045008 REVERSE	RmlC-like cupins superfamily protein	vicilin-like seed storage At2g18540
Csa01g041670	-1.08624	0.0444531	-2.12321	AT2G18540	35.1	not assigned.no ontology	cupin family protein | chr2:8042382-8045008 REVERSE	RmlC-like cupins superfamily protein	vicilin-like seed storage At2g18540
Csa17g019540	-1.08577	0.00337568	-2.12251	AT1G14160	35.1	not assigned.no ontology	integral membrane family protein | chr1:4840697-4841848 REVERSE	Uncharacterised protein family (UPF0497)	casparian strip membrane 6
Csa11g025830	-1.05125	0.00467547	-2.07233	AT4G20390	35.1	not assigned.no ontology	integral membrane family protein | chr4:11007035-11008066 FORWARD	Uncharacterised protein family (UPF0497)	CASP 1B2
Csa12g038900	-0.895714	0.023169	-1.86053	AT4G20390	35.1	not assigned.no ontology	integral membrane family protein | chr4:11007035-11008066 FORWARD	Uncharacterised protein family (UPF0497)	CASP 1B2
Csa05g094300	-0.787743	0.0244228	-1.72637	AT3G62040	35.1	not assigned.no ontology	catalytic/ hydrolase | chr3:22975276-22976583 REVERSE	Haloacid dehalogenase-like hydrolase (HAD) superfamily protein	Haloacid dehalogenase-like hydrolase (HAD) superfamily
Csa14g025230	-1.92444	2.91e-06	-3.79588	AT1G19960	35.2	not assigned.unknown	FUNCTIONS IN: molecular_function unknown; INVOLVED IN: biological_process unknown; LOCATED IN: cellular_component unknown; EXPRESSED IN: 21 plant structures; EXPRESSED DURING: 13 growth stages; BEST Arabidopsis thaliana protein match is: transmembrane receptor (TAIR:AT2G32140.1); Has 41 Blast hits to 41 proteins in 16 species: Archae - 0; Bacteria - 2; Metazoa - 25; Fungi - 0; Plants - 9; Viruses…	Putative Protein	---NA---
Csa16g004480	-1.77155	0.00222353	-3.41421	AT3G60420	35.2	not assigned.unknown	LOCATED IN: cellular_component unknown; EXPRESSED IN: 17 plant structures; EXPRESSED DURING: 10 growth stages; CONTAINS InterPro DOMAIN/s: Phosphoglycerate mutase (InterPro:IPR013078); BEST Arabidopsis thaliana protein match is: unknown protein (TAIR:AT3G60450.1); Has 196 Blast hits to 165 proteins in 65 species: Archae - 0; Bacteria - 41; Metazoa - 2; Fungi - 34; Plants - 58; Viruses - 0; Other …	Phosphoglycerate mutase family protein	phosphoglycerate mutase family
Csa03g055330	-1.13858	0.0310299	-2.20165	AT1G49470	35.2	not assigned.unknown	unknown protein | chr1:18310494-18311634 FORWARD	Family of unknown function (DUF716)	transmembrane 45B-like
Csa02g006180	-1.11708	0.00191643	-2.16908	AT4G02830	35.2	not assigned.unknown	unknown protein | chr4:1262315-1264088 FORWARD	unknown protein	PREDICTED: uncharacterized protein LOC104714683 isoform X2
Csa11g014420	-1.05326	0.0230354	-2.07521	AT4G29110	35.2	not assigned.unknown	unknown protein | chr4:14348801-14349701 FORWARD	unknown protein	cotton fiber
Csa11g082610	-1.03627	0.0382198	-2.05092	AT5G51110	35.2	not assigned.unknown	4-alpha-hydroxytetrahydrobiopterin dehydratase | chr5:20778132-20779464 REVERSE	Transcriptional coactivator/pterin dehydratase	Transcriptional coactivator pterin dehydratase	EC:4.2.1.96	4a-hydroxytetrahydrobiopterin dehydratase
Csa09g098230	-0.989413	0.0176726	-1.98538	AT1G63410	35.2	not assigned.unknown	unknown protein | chr1:23510075-23511997 REVERSE	Protein of unknown function (DUF567)	LURP-one-related 4
Csa11g034190	-0.959639	0.00828812	-1.94482	AT4G15990	35.2	not assigned.unknown	unknown protein | chr4:9061269-9061676 REVERSE	unknown protein	PREDICTED: uncharacterized protein LOC104723543
Csa13g030640	-0.947099	0.017525	-1.92799	AT5G24860	35.2	not assigned.unknown	Symbols: FPF1 | FPF1 (FLOWERING PROMOTING FACTOR 1) | chr5:8541778-8542449 FORWARD	flowering promoting factor 1	flowering-promoting factor 1	EC:3.6.1.15	Nucleoside-triphosphate phosphatase
Csa18g030770	-0.86792	0.0185973	-1.82503	AT5G57685	35.2	amino acid export	Symbols: AtGDU3 | AtGDU3 (Arabidopsis thaliana GLUTAMINE DUMPER 3) | chr5:23366004-23366867 REVERSE	glutamine dumper 3	GLUTAMINE DUMPER 3-like
Csa20g015480	-0.797178	0.0444226	-1.7377	AT5G10210	35.2	not assigned.unknown	FUNCTIONS IN: molecular_function unknown; INVOLVED IN: biological_process unknown; LOCATED IN: cellular_component unknown; EXPRESSED IN: hypocotyl, root; CONTAINS InterPro DOMAIN/s: C2 calcium-dependent membrane targeting (InterPro:IPR000008); BEST Arabidopsis thaliana protein match is: unknown protein (TAIR:AT5G65030.1); Has 11 Blast hits to 11 proteins in 5 species: Archae - 0; Bacteria - 0; Me…	CONTAINS InterPro DOMAIN/s: C2 calcium-dependent membrane targeting (InterPro:IPR000008)	nitric oxide synthase-interacting
Csa05g082050	-1.03252	0.00840056	-2.0456	AT1G67870	35.1.40	not assigned.no ontology.glycine rich proteins	glycine-rich protein | chr1:25449367-25451012 REVERSE	glycine-rich protein	histidine-rich glyco -like
Csa11g003380	-0.955928	0.0086514	-1.93983	AT4G38080	35.1.41	not assigned.no ontology.hydroxyproline rich proteins	hydroxyproline-rich glycoprotein family protein | chr4:17882964-17883612 FORWARD	hydroxyproline-rich glycoprotein family protein	cornifin alpha-like
Csa10g003030	-0.944611	0.00375278	-1.92467	AT4G38080	35.1.41	not assigned.no ontology.hydroxyproline rich proteins	hydroxyproline-rich glycoprotein family protein | chr4:17882964-17883612 FORWARD	hydroxyproline-rich glycoprotein family protein	cornifin alpha-like
Csa16g044260	-0.863602	0.0191216	-1.81958	AT2G22510	35.1.41	not assigned.no ontology.hydroxyproline rich proteins	hydroxyproline-rich glycoprotein family protein | chr2:9569026-9569758 REVERSE	hydroxyproline-rich glycoprotein family protein	hydroxyproline-rich glyco family
Csa07g052600	-0.863444	0.0308028	-1.81938	AT2G22510	35.1.41	not assigned.no ontology.hydroxyproline rich proteins	hydroxyproline-rich glycoprotein family protein | chr2:9569026-9569758 REVERSE	hydroxyproline-rich glycoprotein family protein	hydroxyproline-rich glyco family
Csa05g020850	1.6568	0.0320126	3.15316	AT2G34420	1.1.1.1	PS.lightreaction.photosystem II.LHC-II	Symbols: LHB1B2, LHCB1.5 | LHB1B2; chlorophyll binding | chr2:14522524-14523568 REVERSE	photosystem II light harvesting complex gene B1B2	chlorophyll a-b binding chloroplastic
Csa04g046670	1.69359	0.0237341	3.23461	AT2G34420	1.1.1.1	PS.lightreaction.photosystem II.LHC-II	Symbols: LHB1B2, LHCB1.5 | LHB1B2; chlorophyll binding | chr2:14522524-14523568 REVERSE	photosystem II light harvesting complex gene B1B2	chlorophyll a-b binding chloroplastic
Csa06g029390	1.45258	0.0503425	2.73697	AT3G54890	1.1.2.1	PS.lightreaction.photosystem I.LHC-I	Symbols: LHCA1 | LHCA1; chlorophyll binding | chr3:20339504-20341103 REVERSE	photosystem I light harvesting complex gene 1	chlorophyll a-b binding chloroplastic
Csa09g018520	1.84417	0.0244228	3.59047	AT3G28340	3.1.1.2	minor CHO metabolism.raffinose family.galactinol synthases.putative	Symbols: GATL10 | GATL10 (Galacturonosyltransferase-like 10); polygalacturonate 4-alpha-galacturonosyltransferase/ transferase, transferring hexosyl groups | chr3:10588947-10590552 REVERSE	galacturonosyltransferase-like 10	probable galacturonosyltransferase-like 10	EC:2.4.1.43	Polygalacturonate 4-alpha-galacturonosyltransferase
Csa09g070000	0.844687	0.010356	1.79587	AT3G57520	3.1.2.2	minor CHO metabolism.raffinose family.raffinose synthases.putative	Symbols: AtSIP2 | AtSIP2 (Arabidopsis thaliana seed imbibition 2); hydrolase, hydrolyzing O-glycosyl compounds | chr3:21288765-21293158 REVERSE	seed imbibition 2	probable galactinol--sucrose galactosyltransferase 2	EC:3.2.1.22;EC:2.4.1.82	Alpha-galactosidase;Galactinol--sucrose galactosyltransferase
Csa08g014090	0.85811	0.024878	1.81266	AT5G20250	3.1.2.2	minor CHO metabolism.raffinose family.raffinose synthases.putative	Symbols: DIN10 | DIN10 (DARK INDUCIBLE 10); hydrolase, hydrolyzing O-glycosyl compounds | chr5:6833678-6836788 FORWARD	Raffinose synthase family protein	Raffinose synthase family	EC:2.4.1.82	Galactinol--sucrose galactosyltransferase
Csa13g023210	0.983742	0.0119754	1.97759	AT5G20250	3.1.2.2	minor CHO metabolism.raffinose family.raffinose synthases.putative	Symbols: DIN10 | DIN10 (DARK INDUCIBLE 10); hydrolase, hydrolyzing O-glycosyl compounds | chr5:6833678-6836788 FORWARD	Raffinose synthase family protein	Raffinose synthase family	EC:2.4.1.82	Galactinol--sucrose galactosyltransferase
Csa07g037240	0.874601	0.024878	1.8335	AT1G70410	8.3	TCA / org. transformation.carbonic anhydrases	Symbols: ATBCA4, BCA4 | carbonic anhydrase, putative / carbonate dehydratase, putative | chr1:26533926-26538333 REVERSE	beta carbonic anhydrase 4	beta carbonic anhydrase 4 isoform X2	EC:4.2.1.1	Carbonate dehydratase
Csa10g003280	2.17072	0.0316839	4.50249	AT4G37800	10.7	cell wall.modification	xyloglucan:xyloglucosyl transferase, putative / xyloglucan endotransglycosylase, putative / endo-xyloglucan transferase, putative | chr4:17775474-17777397 REVERSE	xyloglucan endotransglucosylase/hydrolase 7	probable xyloglucan endotransglucosylase hydrolase 7	EC:2.4.1.207	Xyloglucan:xyloglucosyl transferase
Csa10g019050	2.07828	2.26e-12	4.22303	AT4G24000	10.2.1	cell wall.cellulose synthesis.cellulose synthase	Symbols: ATCSLG2, CSLG2 | ATCSLG2; cellulose synthase/ transferase/ transferase, transferring glycosyl groups | chr4:12462030-12465625 FORWARD	cellulose synthase like G3	cellulose synthase G3	EC:2.4.1.12	Cellulose synthase (UDP-forming)
Csa04g039120	1.11999	0.000187003	2.17346	AT3G53180	12.2.2	N-metabolism.ammonia metabolism.glutamine synthase	catalytic/ glutamate-ammonia ligase | chr3:19706894-19711439 FORWARD	glutamate-ammonia ligases	fluG	EC:6.3.1.2	Glutamate--ammonia ligase
Csa09g061450	1.56826	3.79e-09	2.96546	AT3G53180	12.2.2	N-metabolism.ammonia metabolism.glutamine synthase	catalytic/ glutamate-ammonia ligase | chr3:19706894-19711439 FORWARD	glutamate-ammonia ligases	fluG
Csa06g020990	1.94499	0.00617293	3.85034	AT3G47340	13.1.3.1.1	amino acid metabolism.synthesis.aspartate family.asparagine.asparagine synthetase	Symbols: ASN1, DIN6, AT-ASN1 | ASN1 (GLUTAMINE-DEPENDENT ASPARAGINE SYNTHASE 1); asparagine synthase (glutamine-hydrolyzing) | chr3:17437884-17441243 REVERSE	glutamine-dependent asparagine synthase 1	glutamine-dependent asparagine synthetase	EC:6.3.5.4	Asparagine synthase (glutamine-hydrolyzing)
Csa01g026000	1.60318	0.00337568	3.03813	AT3G22740	13.1.3.4.12	amino acid metabolism.synthesis.aspartate family.methionine.homocysteine S-methyltransferase	Symbols: HMT3 | HMT3; homocysteine S-methyltransferase | chr3:8032959-8035809 REVERSE	homocysteine S-methyltransferase 3	homocysteine S-methyltransferase 3
Csa11g053740	2.00207	0.0269629	4.00573	AT5G38710	13.2.2.2	amino acid metabolism.degradation.glutamate family.proline	proline oxidase, putative / osmotic stress-responsive proline dehydrogenase, putative | chr5:15501245-15504109 FORWARD	Methylenetetrahydrofolate reductase family protein	proline dehydrogenase mitochondrial	EC:1.5.1.12;EC:1.5.99.8	Acting on the CH-NH group of donors;Acting on the CH-NH group of donors
Csa08g017380	1.51507	0.0449371	2.85812	AT5G23020	16.5.1.1.1.2	secondary metabolism.sulfur-containing.glucosinolates.synthesis.aliphatic.methylthioalkylmalate synthase (MAM)	Symbols: MAM-L, MAM3, IMS2 | IMS2 (2-ISOPROPYLMALATE SYNTHASE 2); 2-isopropylmalate synthase/ methylthioalkylmalate synthase | chr5:7718121-7721839 FORWARD	2-isopropylmalate synthase 2	methylthioalkylmalate synthase	EC:2.3.3.13	2-isopropylmalate synthase
Csa03g020150	2.78472	0.000323534	6.89105	AT1G16410	16.5.1.1.1.6	secondary metabolism.sulfur-containing.glucosinolates.synthesis.aliphatic.CYP79F1/F2 monooxygenase	Symbols: CYP79F1, BUS1, SPS1 | CYP79F1 (CYTOCHROME P450 79F1); oxidoreductase, acting on paired donors, with incorporation or reduction of molecular oxygen, NADH or NADPH as one donor, and incorporation of one atom of oxygen | chr1:5608807-5611426 FORWARD	cytochrome p450 79f1	dihomomethionine N-hydroxylase-like	EC:1.14.13	Acting on paired donors, with incorporation or reduction of molecular oxygen. The oxygen incorporated need not be derived from O(2)
Csa05g029370	1.46585	0.0269629	2.76226	AT2G31790	16.5.1.1.1.8	secondary metabolism.sulfur-containing.glucosinolates.synthesis.aliphatic.UDP-glycosyltransferase	UDP-glucoronosyl/UDP-glucosyl transferase family protein | chr2:13518211-13520364 FORWARD	UDP-Glycosyltransferase superfamily protein	UDP-glycosyltransferase 74C1
Csa10g045310	1.47694	0.00238078	2.78358	AT5G39050	16.8.1.21	secondary metabolism.flavonoids.anthocyanins.anthocyanin 5-aromatic acyltransferase	transferase/ transferase, transferring acyl groups other than amino-acyl groups | chr5:15634586-15636065 FORWARD	HXXXD-type acyl-transferase family protein	phenolic glucoside malonyltransferase 1-like
Csa09g079900	3.19905	0.00923861	9.18356	AT1G75290	16.8.5	secondary metabolism.flavonoids.isoflavonols	oxidoreductase, acting on NADH or NADPH | chr1:28253890-28255173 FORWARD	NmrA-like negative transcriptional regulator family protein	isoflavone reductase homolog P3-like
Csa12g003970	1.73713	0.0328841	3.33372	AT4G37390	17.2.3	hormone metabolism.auxin.induced-regulated-responsive-activated	Symbols: YDK1, GH3.2, BRU6, GH3-2, AUR3 | BRU6; indole-3-acetic acid amido synthetase | chr4:17579657-17582022 FORWARD	Auxin-responsive GH3 family protein	indole-3-acetic acid-amido synthetase
Csa10g003770	2.10322	0.0261689	4.29668	AT4G37390	17.2.3	hormone metabolism.auxin.induced-regulated-responsive-activated	Symbols: YDK1, GH3.2, BRU6, GH3-2, AUR3 | BRU6; indole-3-acetic acid amido synthetase | chr4:17579657-17582022 FORWARD	Auxin-responsive GH3 family protein	indole-3-acetic acid-amido synthetase
Csa17g080380	3.43792	7e-06	10.8372	AT1G48670	17.2.3	hormone metabolism.auxin.induced-regulated-responsive-activated	auxin-responsive GH3 family protein | chr1:17998946-18001200 REVERSE	Auxin-responsive GH3 family protein	4-substituted benzoates-glutamate ligase -like
Csa14g054830	3.47407	0.0264707	11.1122	AT1G48670	17.2.3	hormone metabolism.auxin.induced-regulated-responsive-activated	auxin-responsive GH3 family protein | chr1:17998946-18001200 REVERSE	Auxin-responsive GH3 family protein	4-substituted benzoates-glutamate ligase -like
Csa03g053580	4.43228	0.00923861	21.5899	AT1G48670	17.2.3	hormone metabolism.auxin.induced-regulated-responsive-activated	auxin-responsive GH3 family protein | chr1:17998946-18001200 REVERSE	Auxin-responsive GH3 family protein	4-substituted benzoates-glutamate ligase -like
Csa14g007040	1.36607	0.00307454	2.57768	AT1G05680	17.8.1	hormone metabolism.auxin.induced-regulated-responsive-activated	UDP-glucoronosyl/UDP-glucosyl transferase family protein | chr1:1703092-1704691 REVERSE	Uridine diphosphate glycosyltransferase 74E2	UDP-glycosyltransferase 74E2
Csa17g009070	1.55658	0.00238243	2.94157	AT1G05680	17.8.1	hormone metabolism.auxin.synthesis-degradation	UDP-glucoronosyl/UDP-glucosyl transferase family protein | chr1:1703092-1704691 REVERSE	Uridine diphosphate glycosyltransferase 74E2	UDP-glycosyltransferase 74E2
Csa08g018500	2.56994	7.91e-06	5.93783	AT5G24160	17.3.1.2.99	hormone metabolism.brassinosteroid.synthesis-degradation.sterols.other	Symbols: SQE6 | SQE6 (SQUALENE MONOXYGENASE 6); FAD binding / oxidoreductase/ squalene monooxygenase | chr5:8183075-8186640 REVERSE	FAD/NAD(P)-binding oxidoreductase family protein	squalene epoxidase 5	EC:1.14.13.132;EC:1.14.13	Acting on paired donors, with incorporation or reduction of molecular oxygen. The oxygen incorporated need not be derived from O(2);Acting on paired donors, with incorporation or reduction of molecular oxygen. The oxygen incorporated need not be derived from O(2)
Csa04g062700	2.30265	0.000590076	4.93363	AT2G44840	17.5.2	hormone metabolism.ethylene.signal transduction	Symbols: ATERF13, EREBP, ERF13 | ERF13 (ETHYLENE-RESPONSIVE ELEMENT BINDING FACTOR 13); DNA binding / transcription factor | chr2:18495341-18496272 FORWARD	ethylene-responsive element binding factor 13	ethylene-responsive transcription factor 13-like
Csa16g040840	1.19523	0.0100867	2.28982	AT1G76690	17.7.1.5	hormone metabolism.jasmonate.synthesis-degradation.12-Oxo-PDA-reductase	Symbols: OPR2, ATOPR2 | OPR2 | chr1:28778890-28780483 FORWARD	12-oxophytodienoate reductase 1	12-oxophytodienoate reductase 1	EC:1.3.1.42;EC:1.6.99.1	12-oxophytodienoate reductase;NADPH dehydrogenase
Csa04g065150	1.96749	0.0103149	3.91087	AT2G46110	18.4.2	Co-factor and vitamine metabolism.pantothenate.3-methyl-2-oxobutanoate hydroxymethyltransferase (KPHMT,PANB)	Symbols: PANB1, KPHMT1 | KPHMT1 (KETOPANTOATE HYDROXYMETHYLTRANSFERASE 1); 3-methyl-2-oxobutanoate hydroxymethyltransferase | chr2:18954570-18956530 REVERSE	ketopantoate hydroxymethyltransferase 1 , PANB1	3-methyl-2-oxobutanoate hydroxymethyltransferase mitochondrial	EC:2.1.2.11	3-methyl-2-oxobutanoate hydroxymethyltransferase
Csa17g056930	1.10004	0.018803	2.1436	AT1G33590	20.1.7	stress.biotic.PR-proteins	disease resistance protein-related / LRR protein-related | chr1:12177777-12179413 FORWARD	Leucine-rich repeat (LRR) family protein	Leucine-rich repeat (LRR) family
Csa02g043250	0.999871	0.027038	1.99982	AT5G51440	20.2.1	stress.abiotic.heat	23.5 kDa mitochondrial small heat shock protein (HSP23.5-M) | chr5:20891163-20892211 FORWARD	HSP20-like chaperones superfamily protein	kDa heat shock mitochondrial
Csa04g066100	0.891931	0.0406646	1.85566	AT2G46960	26.1	misc.cytochrome P450	Symbols: CYP709B1 | CYP709B1; electron carrier/ heme binding / iron ion binding / monooxygenase/ oxygen binding | chr2:19292049-19294260 REVERSE	cytochrome P450 (CYP709B1, oxidation-reduction process )	cytochrome P450 709B2
Csa19g021290	1.0588	0.0140245	2.0832	AT3G14640	26.1	misc.cytochrome P450	Symbols: CYP72A10 | CYP72A10; electron carrier/ heme binding / iron ion binding / monooxygenase/ oxygen binding | chr3:4919856-4921787 FORWARD	cytochrome P450 (oxygen binding )	cytochrome P450 72A13-like
Csa19g021310	1.08982	4.15e-05	2.12847	AT3G14660	26.1	misc.cytochrome P450	Symbols: CYP72A13 | CYP72A13; electron carrier/ heme binding / iron ion binding / monooxygenase/ oxygen binding | chr3:4924777-4927434 FORWARD	cytochrome P450 oxidation-reduction process	cytochrome P450 72A13-like
Csa01g017170	1.16685	0.0257532	2.2452	AT3G14630	26.1	misc.cytochrome P450	Symbols: CYP72A9 | CYP72A9; electron carrier/ heme binding / iron ion binding / monooxygenase/ oxygen binding | chr3:4917498-4919409 FORWARD	cytochrome P450 (oxidation-reduction process )	cytochrome P450 72A13-like
Csa04g032380	2.0264	0.000860675	4.07386	AT3G48300	26.1	misc.cytochrome P450	Symbols: CYP71A23 | CYP71A23; electron carrier/ heme binding / iron ion binding / monooxygenase/ oxygen binding | chr3:17885524-17887118 FORWARD	cytochrome P450(CYP71A23)	Cytochrome P450	EC:1.14.13	Acting on paired donors, with incorporation or reduction of molecular oxygen. The oxygen incorporated need not be derived from O(2)
Csa06g023070	1.11503	0.0092996	2.16599	AT3G49120	26.12	misc.peroxidases	Symbols: ATPERX34, PERX34, PRXCB, ATPCB | PRXCB (PEROXIDASE CB); peroxidase | chr3:18207651-18210132 FORWARD	peroxidase CB	peroxidase 34	EC:1.11.1.7	Peroxidase
Csa16g048360	0.958682	0.0424604	1.94353	AT1G78830	26.16	misc.myrosinases-lectin-jacalin	curculin-like (mannose-binding) lectin family protein | chr1:29636955-29638552 REVERSE	Curculin-like (mannose-binding) lectin family protein	epidermis-specific secreted glyco EP1-like
Csa05g029410	0.971881	0.000873904	1.9614	AT2G31750	26.2	misc.UDP glucosyl and glucoronyl transferases	Symbols: UGT74D1 | UGT74D1 (UDP-glucosyl transferase 74D1); UDP-glycosyltransferase/ abscisic acid glucosyltransferase/ transferase, transferring glycosyl groups / transferase, transferring hexosyl groups | chr2:13497233-13500023 FORWARD	UDP-glucosyl transferase 74D1	UDP-glycosyltransferase 74D1
Csa06g027600	1.05109	0.000860675	2.07209	AT3G53160	26.2	misc.UDP glucosyl and glucoronyl transferases	Symbols: UGT73C7 | UGT73C7 (UDP-glucosyl transferase 73C7); UDP-glycosyltransferase/ transferase, transferring glycosyl groups | chr3:19702456-19703976 REVERSE	UDP-glucosyl transferase 73C7	UDP-glycosyltransferase 73C7
Csa04g039100	1.19882	0.000744424	2.29552	AT3G53160	26.2	misc.UDP glucosyl and glucoronyl transferases	Symbols: UGT73C7 | UGT73C7 (UDP-glucosyl transferase 73C7); UDP-glycosyltransferase/ transferase, transferring glycosyl groups | chr3:19702456-19703976 REVERSE	UDP-glucosyl transferase 73C7	UDP-glycosyltransferase 73C7
Csa09g061430	1.28899	0.000248292	2.44357	AT3G53160	26.2	misc.UDP glucosyl and glucoronyl transferases	Symbols: UGT73C7 | UGT73C7 (UDP-glucosyl transferase 73C7); UDP-glycosyltransferase/ transferase, transferring glycosyl groups | chr3:19702456-19703976 REVERSE	UDP-glucosyl transferase 73C7	UDP-glycosyltransferase 73C7
Csa04g063080	2.52922	0.000744424	5.77258	AT2G45180	26.21	misc.protease inhibitor/seed storage/lipid transfer protein (LTP) family protein	protease inhibitor/seed storage/lipid transfer protein (LTP) family protein | chr2:18626320-18626997 FORWARD	Bifunctional inhibitor/lipid-transfer protein/seed storage 2S albumin superfamily protein	14 kDa proline-rich
Csa16g005800	1.79719	0.00191643	3.47542	AT3G60140	26.3	misc.gluco-, galacto- and mannosidases	Symbols: DIN2, SRG2, BGLU30 | DIN2 (DARK INDUCIBLE 2); catalytic/ cation binding / hydrolase, hydrolyzing O-glycosyl compounds | chr3:22216672-22220824 FORWARD	Glycosyl hydrolase superfamily protein	beta-glucosidase 30	EC:3.2.1.21	Beta-glucosidase
Csa05g091890	2.3941	6.55e-06	5.2565	AT3G60140	26.3	misc.gluco-, galacto- and mannosidases	Symbols: DIN2, SRG2, BGLU30 | DIN2 (DARK INDUCIBLE 2); catalytic/ cation binding / hydrolase, hydrolyzing O-glycosyl compounds | chr3:22216672-22220824 FORWARD	Glycosyl hydrolase superfamily protein	beta-glucosidase 30	EC:3.2.1.21	Beta-glucosidase
Csa15g017920	0.942394	0.0496976	1.92171	AT3G13750	26.3.2	misc.gluco-, galacto- and mannosidases.beta-galactosidase	Symbols: BGAL1 | BGAL1 (Beta galactosidase 1); beta-galactosidase/ catalytic/ cation binding / heme binding / peroxidase/ sugar binding | chr3:4510965-4516298 FORWARD	beta galactosidase 1	beta-galactosidase 1	EC:3.2.1.23	Beta-galactosidase
Csa19g001330	1.20956	0.00896732	2.31267	AT3G01600	27.3.27	RNA.regulation of transcription.NAC domain transcription factor family	Symbols: anac044 | anac044 (Arabidopsis NAC domain containing protein 44); transcription factor | chr3:229171-231105 FORWARD	NAC domain containing protein 44	NAC domain-containing 8-like
Csa04g046570	1.35754	0.00282431	2.56248	AT3G59060	27.3.6	RNA.regulation of transcription.bHLH,Basic Helix-Loop-Helix family	Symbols: PIL6, PIF5 | PIL6 (PHYTOCHROME INTERACTING FACTOR 3-LIKE 6); DNA binding / transcription factor | chr3:21827978-21830507 REVERSE	phytochrome interacting factor 3-like 5	phytochrome interacting factor 3-like 6
Csa10g003940	1.55707	0.00129225	2.94256	AT4G36930	27.3.6	RNA.regulation of transcription.bHLH,Basic Helix-Loop-Helix family	Symbols: SPT | SPT (SPATULA); DNA binding / transcription factor | chr4:17414127-17416294 FORWARD	basic helix-loop-helix (bHLH) DNA-binding superfamily protein	transcription factor SPATULA-like isoform X2
Csa05g053750	1.73774	0.000103357	3.33513	AT1G58210	29.4	protein.postranslational modification	Symbols: EMB1674 | EMB1674 (EMBRYO DEFECTIVE 1674) | chr1:21553621-21558056 FORWARD	kinase interacting family protein	NETWORKED 2A-like
Csa09g099120	2.18176	0.0131001	4.53707	AT1G64295	29.5.11.4.3.2	protein.degradation.ubiquitin.E3.SCF.FBOX	F-box family protein-related | chr1:23859554-23860624 REVERSE	F-box associated ubiquitination effector family protein	F-box associated ubiquitination effector family
Csa15g023230	2.1513	0.0413968	4.44228	AT3G17180	29.5.5	protein.degradation.serine protease	Symbols: scpl33 | scpl33 (serine carboxypeptidase-like 33); serine-type carboxypeptidase | chr3:5855861-5859157 REVERSE	serine carboxypeptidase-like 33	serine carboxypeptidase-like 33	EC:3.4.21;EC:3.4.16	Acting on peptide bonds (peptidases);Acting on peptide bonds (peptidases)
Csa05g035150	0.877679	0.0332522	1.83742	AT2G29100	30.1.1	signalling.in sugar and nutrient physiology	glutamate receptor 2.7	glutamate receptor 2.7	glutamate receptor -like
Csa07g031980	1.91107	0.024878	3.76088	AT1G66830	30.2.3	signalling.receptor kinases.leucine rich repeat III	CONSTANS-like 1	Leucine-rich repeat protein kinase family protein	probable inactive leucine-rich repeat receptor kinase At1g66830
Csa20g032420	0.882704	0.0316839	1.84383	AT5G20480	30.2.12	signalling.receptor kinases.leucine rich repeat XII	EF-TU receptor	EF-TU receptor	LRR receptor-like serine threonine- kinase EFR	EC:2.7.11	Transferring phosphorus-containing groups
Csa09g097100	1.04229	0.000160729	2.05949	AT1G62480	30.3	signalling.calcium	Vacuolar calcium-binding protein-related	Vacuolar calcium-binding protein-related	---NA---
Csa07g063770	0.779084	0.0192257	1.71604	AT1G62480	30.3	signalling.calcium	Vacuolar calcium-binding protein-related	Vacuolar calcium-binding protein-related	---NA---
Csa15g040690	1.44621	0.0238887	2.72492	AT3G22910	30.3	signalling.calcium		ATPase E1-E2 type family protein / haloacid dehalogenase-like hydrolase family protein	calcium-transporting ATPase plasma membrane-type	EC:3.6.1.3;EC:3.6.3.8;EC:3.6.1.15	Adenosinetriphosphatase;Calcium-transporting ATPase;Nucleoside-triphosphate phosphatase
Csa05g053740	1.08932	0.00690671	2.12773	AT1G58200	31.2.5	cell.division.plastid	Symbols: MSL3 | MSL3 (MscS-LIKE 3); ion channel | chr1:21548187-21553085 REVERSE	MSCS-like 3	mechanosensitive ion channel chloroplastic-like isoform X1
Csa15g072490	1.52728	0.000196002	2.88242	AT2G16660	33.99	development.unspecified	nodulin family protein | chr2:7218706-7221625 REVERSE	Major facilitator superfamily protein	NUCLEAR FUSION DEFECTIVE 4-like
Csa01g033400	1.64218	0.024104	3.12137	AT2G16660	33.99	development.unspecified	nodulin family protein | chr2:7218706-7221625 REVERSE	Major facilitator superfamily protein	NUCLEAR FUSION DEFECTIVE 4-like
Csa13g018660	1.77819	0.00946786	3.42996	AT5G15850	33.99	development.unspecified	Symbols: COL1, ATCOL1 | COL1 (constans-like 1); transcription factor/ zinc ion binding | chr5:5176091-5177897 REVERSE	CONSTANS-like 1	zinc finger CONSTANS-LIKE 1
Csa06g023620	2.39489	0.0175103	5.25936	AT3G49620	33.99	development.unspecified	Symbols: DIN11 | DIN11 (DARK INDUCIBLE 11); iron ion binding / oxidoreductase | chr3:18393747-18396816 FORWARD	2-oxoglutarate (2OG) and Fe(II)-dependent oxygenase superfamily protein	probable 2-oxoglutarate-dependent dioxygenase DIN11
Csa07g034250	1.12535	0.0133396	2.18155	AT1G68570	34.13	transport.peptides and oligopeptides	proton-dependent oligopeptide transport (POT) family protein | chr1:25746736-25750275 FORWARD	Major facilitator superfamily protein	NRT1 PTR FAMILY
Csa09g075580	2.01401	0.0185973	4.03903	AT1G72130	34.13	transport.peptides and oligopeptides	proton-dependent oligopeptide transport (POT) family protein | chr1:27137181-27139384 FORWARD	Major facilitator superfamily protein	NRT1 PTR FAMILY -like
Csa11g023970	1.38394	0.0140245	2.6098	AT4G22200	34.15	transport.potassium	Symbols: AKT2/3, AKT3, AKT2 | AKT2/3 (ARABIDOPSIS POTASSIUM TRANSPORT 2/3); cyclic nucleotide binding / inward rectifier potassium channel/ protein binding | chr4:11746513-11750698 REVERSE	potassium transport 2/3	potassium channel AKT2 3
Csa03g002550	0.815427	0.0382198	1.75982	AT1G02520	34.16	transport.ABC transporters and multidrug resistance systems	Symbols: PGP11 | PGP11 (P-GLYCOPROTEIN 11); ATPase, coupled to transmembrane movement of substances | chr1:524134-528745 FORWARD	P-glycoprotein 11	ABC transporter B family member 11	EC:3.6.1.3;EC:3.6.1.15	Adenosinetriphosphatase;Nucleoside-triphosphate phosphatase
Csa05g089660	0.930403	0.0264838	1.90581	AT3G59140	34.16	transport.ABC transporters and multidrug resistance systems	Symbols: ATMRP14 | ATMRP14; ATPase, coupled to transmembrane movement of substances | chr3:21863420-21868701 REVERSE	multidrug resistance-associated protein 14	ABC transporter C family member 10	EC:1.3.1.74;EC:3.6.1.3;EC:3.6.3.44;EC:3.6.1.15	2-alkenal reductase (NAD(P)(+));Adenosinetriphosphatase;Xenobiotic-transporting ATPase;Nucleoside-triphosphate phosphatase
Csa19g018380	0.965473	0.0346593	1.9527	AT3G13080	34.16	transport.ABC transporters and multidrug resistance systems	Symbols: ATMRP3, MRP3 | ATMRP3; ATPase, coupled to transmembrane movement of substances / chlorophyll catabolite transporter/ glutathione S-conjugate-exporting ATPase | chr3:4195786-4201265 REVERSE	multidrug resistance-associated protein 3	ABC transporter C family member 3-like	EC:3.6.1.3;EC:3.6.1.15	Adenosinetriphosphatase;Nucleoside-triphosphate phosphatase
Csa08g011370	1.26957	2.63e-05	2.4109	AT5G18840	34.2	transporter.sugars	sugar transporter, putative | chr5:6282881-6286707 FORWARD	Major facilitator superfamily protein	sugar transporter ERD6-like 16
Csa20g027310	1.64847	1.33e-05	3.13502	AT5G18840	34.2	transporter.sugars	sugar transporter, putative | chr5:6282881-6286707 FORWARD	Major facilitator superfamily protein	sugar transporter ERD6-like 16
Csa05g014270	1.357	1.74e-05	2.56153	AT2G39010	34.19.1	transport.Major Intrinsic Proteins.PIP	Symbols: PIP2E, PIP2;6 | PIP2E (PLASMA MEMBRANE INTRINSIC PROTEIN 2E); water channel | chr2:16291477-16294034 FORWARD	plasma membrane intrinsic protein 2E	probable aquaporin PIP2-6
Csa06g042950	1.87352	0.0124972	3.66426	AT2G39010	34.19.1	transport.Major Intrinsic Proteins.PIP	Symbols: PIP2E, PIP2;6 | PIP2E (PLASMA MEMBRANE INTRINSIC PROTEIN 2E); water channel | chr2:16291477-16294034 FORWARD	plasma membrane intrinsic protein 2E	probable aquaporin PIP2-6
Csa16g034520	0.92737	0.00687642	1.90181	AT1G71880	34.2.1	transporter.sugars.sucrose	Symbols: SUC1, ATSUC1 | SUC1 (Sucrose-proton symporter 1); carbohydrate transmembrane transporter/ sucrose:hydrogen symporter/ sugar:hydrogen symporter | chr1:27054180-27056341 FORWARD	sucrose-proton symporter 1	sucrose transport SUC1-like
Csa09g075220	0.948728	0.00238078	1.93017	AT1G71880	34.2.1	transporter.sugars.sucrose	Symbols: SUC1, ATSUC1 | SUC1 (Sucrose-proton symporter 1); carbohydrate transmembrane transporter/ sucrose:hydrogen symporter/ sugar:hydrogen symporter | chr1:27054180-27056341 FORWARD	sucrose-proton symporter 1	sucrose transport SUC1-like
Csa07g038820	1.05432	3.44e-05	2.07674	AT1G71880	34.2.1	transporter.sugars.sucrose	Symbols: SUC1, ATSUC1 | SUC1 (Sucrose-proton symporter 1); carbohydrate transmembrane transporter/ sucrose:hydrogen symporter/ sugar:hydrogen symporter | chr1:27054180-27056341 FORWARD	sucrose-proton symporter 1	sucrose transport SUC1-like
Csa02g004990	0.929737	0.0402598	1.90493	AT4G01870	35.1	not assigned.no ontology	tolB protein-related | chr4:808376-810446 REVERSE	tolB protein-related	PREDICTED: uncharacterized protein LOC104713446
Csa04g067870	1.19028	0.00103737	2.28196	AT2G47780	35.1	not assigned.no ontology	rubber elongation factor (REF) protein-related | chr2:19570049-19571034 FORWARD	Rubber elongation factor protein (REF)	REF SRPP At2g47780
Csa12g048450	1.63743	9.23e-06	3.11112	AT4G17270	35.1	not assigned.no ontology	Mo25 family protein | chr4:9676127-9678777 FORWARD	Mo25 family protein	MO25 At4g17270
Csa20g075900	0.911566	0.0330492	1.88109	AT5G45275	35.2	not assigned.unknown	FUNCTIONS IN: molecular_function unknown; INVOLVED IN: biological_process unknown; LOCATED IN: endomembrane system; EXPRESSED IN: cultured cell; CONTAINS InterPro DOMAIN/s: Nodulin-like (InterPro:IPR010658), Major facilitator superfamily, general substrate transporter (InterPro:IPR016196); BEST Arabidopsis thaliana protein match is: nodulin-related (TAIR:AT4G19450.1); Has 697 Blast hits to 659 pr…	Major facilitator superfamily protein	NUCLEAR FUSION DEFECTIVE 4-like
Csa13g022920	0.943646	0.0264707	1.92338	AT5G19970	35.2	not assigned.unknown	unknown protein | chr5:6747550-6748641 FORWARD	unknown protein	GRAS family transcription factor family
Csa10g012370	0.954512	0.0115436	1.93792	AT4G30150	35.2	not assigned.unknown	EXPRESSED IN: 13 plant structures; EXPRESSED DURING: 6 growth stages; CONTAINS InterPro DOMAIN/s: Nucleolar 27S pre-rRNA processing, Urb2/Npa2 (InterPro:IPR018849); Has 31 Blast hits to 27 proteins in 14 species: Archae - 0; Bacteria - 2; Metazoa - 3; Fungi - 0; Plants - 19; Viruses - 3; Other Eukaryotes - 4 (source: NCBI BLink). | chr4:14742452-14749987 FORWARD	CONTAINS InterPro DOMAIN/s: Nucleolar 27S pre-rRNA processing	Urb2 Npa2 family
Csa17g011880	0.969047	0.00160718	1.95755	AT1G08430	35.2	not assigned.unknown	Symbols: ALMT1, ATALMT1 | ALMT1 (ALUMINUM-ACTIVATED MALATE TRANSPORTER 1); malate transmembrane transporter | chr1:2658716-2661029 FORWARD	Aluminium activated malate transporter family protein	aluminum-activated malate transporter 2-like
Csa05g003830	0.985999	0.000744424	1.98068	AT2G45450	35.2	not assigned.unknown	Symbols: ZPR1 | ZPR1 (LITTLE ZIPPER 1); protein binding | chr2:18733275-18734127 REVERSE	protein binding	LITTLE ZIPPER 1
Csa06g036960	1.32078	0.0244228	2.49802	AT2G34510	35.2	not assigned.unknown	FUNCTIONS IN: molecular_function unknown; INVOLVED IN: biological_process unknown; LOCATED IN: anchored to membrane; EXPRESSED IN: 20 plant structures; EXPRESSED DURING: 14 growth stages; CONTAINS InterPro DOMAIN/s: Protein of unknown function DUF642 (InterPro:IPR006946), Galactose-binding like (InterPro:IPR008979); BEST Arabidopsis thaliana protein match is: unknown protein (TAIR:AT1G29980.1); H…	Protein of unknown function	PREDICTED: uncharacterized protein LOC104792204
Csa13g050180	1.36228	0.0182153	2.57091	AT4G11990	35.2	not assigned.unknown	unknown protein | chr4:7186096-7189875 REVERSE	Cell cycle regulated microtubule associated protein	TPX2 isoform X2
Csa07g046190	1.68079	0.000522093	3.20604	AT1G74750	35.2	not assigned.unknown	pentatricopeptide (PPR) repeat-containing protein | chr1:28086800-28089367 FORWARD	Pentatricopeptide repeat (PPR) superfamily protein	Pentatricopeptide repeat (PPR) superfamily
Csa07g049770	2.03878	6.8e-09	4.10897	AT1G77160	35.2	not assigned.unknown	unknown protein | chr1:28995146-28996594 REVERSE	Protein of unknown function (DUF506)	transmembrane (DUF506)
Csa13g014240	2.74401	0.0182153	6.69928	AT5G11420	35.2	not assigned.unknown	FUNCTIONS IN: molecular_function unknown; INVOLVED IN: biological_process unknown; LOCATED IN: cell wall, plant-type cell wall; EXPRESSED IN: 23 plant structures; EXPRESSED DURING: 13 growth stages; CONTAINS InterPro DOMAIN/s: Protein of unknown function DUF642 (InterPro:IPR006946), Galactose-binding like (InterPro:IPR008979); BEST Arabidopsis thaliana protein match is: unknown protein (TAIR:AT5G…	Protein of unknown function	PREDICTED: uncharacterized protein LOC104735158
Csa05g044810	1.02823	2.83e-05	2.03952	AT1G60730	35.2	not assigned.unknown	aldo/keto reductase family protein | chr1:22358035-22360158 REVERSE	NAD(P)-linked oxidoreductase superfamily protein	probable aldo-keto reductase 6
Genes with homolouges in plants other than A. thaliana
Csa09g083890	-6.72589	3.18e-05	-105.851					Putative Protein	PREDICTED: uncharacterized protein LOC104708040
Csa17g042620	-4.56797	0.000207983	-23.7189					Leucine-rich repeat transmembrane protein kinase	probable LRR receptor-like serine threonine- kinase At1g29720 isoform X1
Csa20g037670	-4.29121	8.24e-06	-19.5787					RAB homolog 1	ras-related RABF2a	EC:2.4.1.80	Ceramide glucosyltransferase
Csa17g080640	-4.17772	0.000113199	-18.0975					bifunctional nuclease in basal defense response 1	bifunctional nuclease 1	EC:3.4.21	Acting on peptide bonds (peptidases)
Csa13g047690	-3.49421	0.00480078	-11.2684					Subtilase family protein	subtilisin-like protease
Csa11g069630	-3.33697	0.000976306	-10.1048					Putative Protein	---NA---
Csa18g026120	-3.31798	3.17e-06	-9.97269					Putative Protein	PREDICTED: uncharacterized protein LOC104731100
Csa07g039380	-3.12977	0.047635	-8.75297					Kunitz family trypsin and protease inhibitor protein	cysteine protease inhibitor WSCP-like
Csa08g016070	-3.07609	0.0371079	-8.43323					thionin 2.2	thionin-like
Csa05g065960	-2.93995	0.0121256	-7.67386					Zinc finger (C3HC4-type RING finger) family protein	E3 ubiquitin- ligase ORTHRUS 2-like
Csa10g044500	-2.50929	0.0147244	-5.69338					Plant thionin	probable thionin-
Csa19g044900	-2.50491	0.0472973	-5.67615					pathogenesis-related gene 1	pathogenesis-related 1
Csa13g048270	-2.47584	0.04927	-5.56289					cyclic nucleotide-binding transporter 1	probable cyclic nucleotide-gated ion channel chloroplastic
Csa11g088600	-2.34401	1.33e-05	-5.0771					Bifunctional inhibitor/lipid-transfer protein/seed storage 2S albumin superfamily protein	lipid-transfer DIR1
Csa13g050980	-2.19377	0.00658898	-4.57499					Auxin-Induced in Root cultures 1	lipid-binding AIR1
Csa07g002730	-2.13492	0.031907	-4.39213					Putative Protein	---NA---
Csa18g020490	-1.9731	0.00835769	-3.9261					Putative Protein	---NA---
Csa17g095360	-1.88407	0.0236544	-3.69115					Putative Protein	---NA---	EC:2.7.11	Transferring phosphorus-containing groups
Csa15g071730	-1.76376	0.0192257	-3.39582					cysteine-rich RLK (RECEPTOR-like protein kinase) 41	cysteine-rich receptor kinase 41
Csa18g026870	-1.6438	0.000248292	-3.12488					Bifunctional inhibitor/lipid-transfer protein/seed storage 2S albumin superfamily protein	lipid-transfer DIR1	EC:5.3.1.9	Glucose-6-phosphate isomerase
Csa02g055260	-1.54562	0.00131742	-2.91929					Putative Protein	cytosolic phosphoglucose
Csa08g040240	-1.53435	8.24e-06	-2.89657					high-affinity K+ transporter 1	sodium transporter HKT1
Csa02g057150	-1.47309	0.0119754	-2.77615					Putative Protein	PREDICTED: uncharacterized protein LOC104731100
Csa00803s020	-1.46219	0.00651387	-2.75527					NAD(P)-binding Rossmann-fold superfamily protein	short-chain dehydrogenase TIC chloroplastic-like
Csa11g003280	-1.40322	0.00925151	-2.64492					Lojap-related protein	Iojap- mitochondrial-like
Csa12g082030	-1.38664	0.00575984	-2.61469					Plant thionin	probable thionin-
Csa03g010300	-1.34758	0.0090213	-2.54485					Putative Protein	---NA---
Csa12g001850	-1.30668	0.0143216	-2.47371					Q25BK6 (Putative uncharacterized protein)	glutathione S-transferase T2-like	EC:3.2.1.4	Cellulase
Csa10g019780	-1.30425	0.0067795	-2.46956					glycosyl hydrolase 9B15	endoglucanase 20-like
Csa11g081290	-1.30369	0.00837412	-2.46859					Putative Protein	---NA---
Csa13g048800	-1.27048	0.00124323	-2.41242					osmotin 34	osmotin OSM34	EC:5.1.3.3	Aldose 1-epimerase
Csa15g001220	-1.23541	0.00238078	-2.35448					Galactose mutarotase-like superfamily protein	aldose 1-epimerase-like	EC:2.7.11;EC:2.7.11.17	Transferring phosphorus-containing groups;Calcium/calmodulin-dependent protein kinase
Csa15g005410	-1.19703	0.0413822	-2.29267					phosphoenolpyruvate carboxylase kinase 2	phosphoenolpyruvate carboxylase kinase 2
Csa09g053100	-1.17327	0.0246903	-2.25523					Co-chaperone GrpE family protein	Co-chaperone family
Csa00626s010	-1.14381	0.0143039	-2.20964					ubiquitin-conjugating enzyme 29	ubiquitin-conjugating enzyme E2 29
Csa16g003040	-1.05633	0.000248292	-2.07964					unknown protein	ENHANCER OF AG-4 2-like
Csa03g010320	-0.991526	0.0155077	-1.98829					Auxin-responsive GH3 family protein	4-substituted benzoates-glutamate ligase -like	EC:3.4.11;EC:3.4.21;EC:3.4.16	Acting on peptide bonds (peptidases);Acting on peptide bonds (peptidases);Acting on peptide bonds (peptidases)
Csa20g037790	-0.935212	0.00112443	-1.91217					Serine carboxypeptidase S28 family protein	lysosomal Pro-X carboxypeptidase-like
Csa08g017160	-0.906181	0.0191216	-1.87408					Serine carboxypeptidase S28 family protein	serine carboxypeptidase S28 family
Csa16g023060	-0.906172	0.0244228	-1.87407					M1A0D8 (Uncharacterized protein)	extensin-2-like
Csa08g011160	-0.890373	0.0371079	-1.85366					unknown protein	Serine Threonine-kinase
Csa14g023360	-0.890367	0.023735	-1.85365					Putative Protein	MOTHER of FT and TFL1	EC:3.1.1.11;EC:3.1.1.1	Pectinesterase;Carboxylesterase
Csa11g082600	-0.859912	0.0150593	-1.81493					methylesterase PCR A	probable pectinesterase 56
Csa15g014900	-0.838639	0.0431469	-1.78836					Plant thionin	probable thionin-
Csa05g001040	-0.756308	0.0254974	-1.68916					Bifunctional inhibitor/lipid-transfer protein/seed storage 2S albumin superfamily protein	Bifunctional inhibitor lipid-transfer seed storage 2S albumin superfamily	EC:1.1.1.1	Alcohol dehydrogenase
Csa20g029100	0.790604	0.0478773	1.7298					NAD(P)-binding Rossmann-fold superfamily protein	cinnamoyl- reductase 1
Csa00543s020	0.871018	0.00791722	1.82895					MATE efflux family protein	MATE efflux family
Csa04g066220	0.977759	0.0484004	1.9694					squamosa promoter binding protein-like 1	squamosa promoter-binding 1
Csa07g016380	1.12558	0.0120407	2.18189					receptor like protein 7	receptor 12	EC:1.1.1.219;EC:1.1.1.1	Dihydrokaempferol 4-reductase;Alcohol dehydrogenase
Csa08g012140	1.12938	0.000113062	2.18764					NAD(P)-binding Rossmann-fold superfamily protein	cinnamoyl- reductase 1
Csa19g039430	1.21867	0.017525	2.32732					MATE efflux family protein	DETOXIFICATION 1	EC:1.14.11;EC:1.14.11.23	Acting on paired donors, with incorporation or reduction of molecular oxygen. The oxygen incorporated need not be derived from O(2);Flavonol synthase
Csa02g072180	1.28746	0.00456991	2.44099					flavonol synthase 3	flavonol synthase 3-like
Csa10g040380	1.35331	0.0426503	2.55497					plant defensin 1.2	defensin 4
Csa02149s010	1.50299	0.017525	2.83429					Auxin-responsive GH3 family protein	indole-3-acetic acid-amido synthetase
Csa37250s010	1.68367	0.0246903	3.21243					Mannose-binding lectin superfamily protein	Mannose-binding lectin superfamily	EC:3.2.1.21	Beta-glucosidase
Csa09g092510	1.74867	0.00828812	3.36049					Glycosyl hydrolase superfamily protein	beta-glucosidase 30
Csa04g025870	1.80365	0.00739298	3.49103					high affinity nitrate transporter 2.6	high affinity nitrate transporter	EC:3.6.1.3;EC:3.6.1.15	Adenosinetriphosphatase;Nucleoside-triphosphate phosphatase
Csa05g034000	1.8597	0.0302996	3.62932					pleiotropic drug resistance 3	ABC transporter G family member 31	EC:3.6.1.3;EC:3.6.1.15	Adenosinetriphosphatase;Nucleoside-triphosphate phosphatase
Csa04g016760	1.94481	0.00651387	3.84986					P-loop containing nucleoside triphosphate hydrolases superfamily protein	P-loop containing nucleoside triphosphate hydrolases superfamily
Csa01g031490	1.97704	0.0092996	3.93684					unknown protein	DUF2996 family
Csa19g004590	2.25907	0.00352888	4.78684					unknown protein	mental retardation GTPase activating
Csa04g035120	2.45305	0.00301595	5.47572					2-oxoglutarate (2OG) and Fe(II)-dependent oxygenase superfamily protein	probable 2-oxoglutarate-dependent dioxygenase DIN11
Csa18g035240	3.53609	3.47e-13	11.6003					FUNCTIONS IN: molecular_function unknown	stress up-regulated Nod 19
Csa04g035130	4.22186	2.45e-05	18.6598					Aldolase-type TIM barrel family protein	Aldolase-type TIM barrel family
Csa02g069860	4.22982	3.26e-05	18.763					FUNCTIONS IN: molecular_function unknown	stress up-regulated Nod 19
																									5.24361

## Sheet: rolD acdS
Category: Differentially-regulated genes in roots of a C. sativa rolD::acdS line in response to salinity stress.
Up-regulated
Down-regulated
C. sativa Gene	Log 2 Fold Change	FDR	Fold Change	A. thaliana Orthologous Gene	MapMan Gene Ontology/Bin Code	MapMan Bin Name	MapMan Description	Annotation	KEGG Description	KEGG Enzyme Code	KEGG Enzyme Name
Csa12g011790	-1.85091	0.0108438	-3.60728	AT4G33070	5.2	fermentation.PDC	pyruvate decarboxylase, putative | chr4:15952289-15954771 REVERSE	Thiamine pyrophosphate dependent pyruvate decarboxylase family protein	Pyruvate decarboxylase 1	EC:4.1.1.1	Pyruvate decarboxylase
Csa20g024450	-1.075	0.0493367	-2.10672	AT5G16570	12.2.2	N-metabolism.ammonia metabolism.glutamine synthase	Symbols: GLN1;4 | GLN1;4; glutamate-ammonia ligase | chr5:5421743-5424566 REVERSE	glutamine synthetase 1	glutamine synthetase cytosolic isozyme 1-4-like	EC:6.3.1.2	Glutamate--ammonia ligase
Csa03g018910	-2.3354	0.000535223	-5.04692	AT1G15125	13.1.3.4.13	amino acid metabolism.synthesis.aspartate family.methionine.methionine S-methyltransferase	S-adenosylmethionine-dependent methyltransferase/ methyltransferase | chr1:5204625-5205912 FORWARD	S-adenosyl-L-methionine-dependent methyltransferases superfamily protein	probable S-adenosylmethionine-dependent methyltransferase At5g38780
Csa09g035660	-0.944794	0.029147	-1.92491	AT3G44720	13.1.6.3.1	amino acid metabolism.synthesis.aromatic aa.phenylalanine.arogenate dehydratase / prephenate dehydratase	Symbols: ADT4 | ADT4 (arogenate dehydratase 4); arogenate dehydratase/ prephenate dehydratase | chr3:16271652-16273344 FORWARD	arogenate dehydratase 4	arogenate dehydratase chloroplastic	EC:4.2.1.51;EC:4.2.1.91	Prephenate dehydratase;Arogenate dehydratase
Csa09g009000	-1.20735	0.0398475	-2.30913	AT3G25830	16.1.5	secondary metabolism.isoprenoids.terpenoids	Symbols: ATTPS-CIN | ATTPS-CIN (terpene synthase-like sequence-1,8-cineole); (E)-beta-ocimene synthase/ myrcene synthase | chr3:9447508-9450420 FORWARD	terpene synthase-like sequence-1	1,8-cineole synthase chloroplastic-like	EC:4.2.3.20;EC:4.2.3.14;EC:4.2.3.15;EC:4.2.3.16	(R)-limonene synthase;Carbon-oxygen lyases;Myrcene synthase;(4S)-limonene synthase
Csa06g044180	-1.30835	0.0167486	-2.47657	AT2G39980	16.8.1	secondary metabolism.flavonoids.anthocyanins	transferase family protein | chr2:16687673-16689956 REVERSE	HXXXD-type acyl-transferase family protein	uncharacterized acetyltransferase At3g50280-like
Csa03g055440	-1.72427	0.0275625	-3.30414	AT1G49570	26.12	misc.peroxidases	peroxidase, putative | chr1:18347036-18348951 FORWARD	Peroxidase superfamily protein	peroxidase 10	EC:1.11.1.7	Peroxidase
Csa13g050880	-4.38536	0.0167486	-20.899	AT4G12480	26.21	misc.protease inhibitor/seed storage/lipid transfer protein (LTP) family protein	Symbols: pEARLI 1 | pEARLI 1; lipid binding | chr4:7406105-7406937 REVERSE	Bifunctional inhibitor/lipid-transfer protein/seed storage 2S albumin superfamily protein	lipid transfer EARLI 1-like
Csa11g074620	-1.04581	0.00759072	-2.06453	AT5G48485	26.21	misc.protease inhibitor/seed storage/lipid transfer protein (LTP) family protein	Symbols: DIR1 | DIR1 (DEFECTIVE IN INDUCED RESISTANCE 1); lipid binding / lipid transporter | chr5:19646232-19646802 REVERSE	Bifunctional inhibitor/lipid-transfer protein/seed storage 2S albumin superfamily protein	lipid-transfer DIR1
Csa01g002130	-1.6869	0.00962413	-3.21965	AT3G02550	27.3.37	RNA.regulation of transcription.AS2,Lateral Organ Boundaries Gene Family	Symbols: LBD41 | LBD41 (LOB DOMAIN-CONTAINING PROTEIN 41) | chr3:536505-537998 REVERSE	LOB domain-containing protein 41	LOB domain-containing 41
Csa15g002200	-1.55824	0.0238065	-2.94495	AT3G02550	27.3.37	RNA.regulation of transcription.AS2,Lateral Organ Boundaries Gene Family	Symbols: LBD41 | LBD41 (LOB DOMAIN-CONTAINING PROTEIN 41) | chr3:536505-537998 REVERSE	LOB domain-containing protein 41	LOB domain-containing 41
Csa19g004650	-1.14767	0.0456225	-2.21556	AT3G02550	27.3.37	RNA.regulation of transcription.AS2,Lateral Organ Boundaries Gene Family	Symbols: LBD41 | LBD41 (LOB DOMAIN-CONTAINING PROTEIN 41) | chr3:536505-537998 REVERSE	LOB domain-containing protein 41	LOB domain-containing 41
Csa06g036830	-4.16794	0.0174034	-17.9752	AT2G34390	34.19.3	transport.Major Intrinsic Proteins.NIP	Symbols: NIP2;1, NLM4 | NIP2;1 (NOD26-LIKE INTRINSIC PROTEIN 2;1); lactate transmembrane transporter/ water channel | chr2:14514487-14515915 REVERSE	NOD26-like intrinsic protein 2	aquaporin NIP2-1
Csa17g009930	-0.979073	0.0332395	-1.9712	AT1G06540	35.2	not assigned.unknown	unknown protein | chr1:2002877-2003393 REVERSE	unknown protein	PREDICTED: uncharacterized protein LOC104754810
Csa03g016620	-3.63769	0.0213762	-12.4467	AT1G12805	35.2	not assigned.unknown	nucleotide binding | chr1:4366597-4367119 FORWARD	nucleotide binding	nucleotide binding
Csa05g037010	-1.04907	0.0148328	-2.0692	AT2G28570	35.2	not assigned.unknown	unknown protein | chr2:12241770-12242729 FORWARD	unknown protein	PREDICTED: uncharacterized protein LOC104786848
Csa06g021350	-3.92873	0.00721574	-15.2288	AT3G47720	35.2	not assigned.unknown	Symbols: SRO4 | SRO4 (SIMILAR TO RCD ONE 4); NAD+ ADP-ribosyltransferase | chr3:17592625-17594132 FORWARD	similar to RCD one 4	probable inactive poly [ADP-ribose] polymerase SRO5	EC:2.4.2.30	NAD(+) ADP-ribosyltransferase
Csa04g030650	-2.68725	0.0320369	-6.44082	AT3G47720	35.2	not assigned.unknown	Symbols: SRO4 | SRO4 (SIMILAR TO RCD ONE 4); NAD+ ADP-ribosyltransferase | chr3:17592625-17594132 FORWARD	similar to RCD one 4	probable inactive poly [ADP-ribose] polymerase SRO5	EC:2.4.2.30	NAD(+) ADP-ribosyltransferase
Csa08g007200	-1.41349	0.0290789	-2.66381	AT5G15120	35.2	not assigned.unknown	unknown protein | chr5:4898737-4900581 FORWARD	Protein of unknown function (DUF1637)	plant cysteine oxidase 1-like	EC:1.13.11.20;EC:1.13.11	Cysteine dioxygenase;Acting on single donors with incorporation of molecular oxygen (oxygenases). The oxygen incorporated need not be derived from O(2)
Csa20g021600	-1.36767	0.0268921	-2.58054	AT5G15120	35.2	not assigned.unknown	unknown protein | chr5:4898737-4900581 FORWARD	Protein of unknown function (DUF1637)	plant cysteine oxidase 1-like	EC:1.13.11.20;EC:1.13.11	Cysteine dioxygenase;Acting on single donors with incorporation of molecular oxygen (oxygenases). The oxygen incorporated need not be derived from O(2)
Csa18g031160	-2.83518	0.0464593	-7.13634	AT5G58005	35.2	not assigned.unknown	unknown protein | chr5:23482187-23483165 FORWARD	Cytochrome c oxidase	cytochrome c oxidase assembly factor 6	EC:3.1.3.16;EC:1.9.3.1;EC:3.1.3.41	Protein-serine/threonine phosphatase;Cytochrome-c oxidase;4-nitrophenylphosphatase
Csa17g080910	-0.803023	0.0437712	-1.74475	AT1G49230	29.5.11.4.2	protein.degradation.ubiquitin.E3.RING	RING/U-box superfamily protein	RING/U-box superfamily protein	RING-H2 finger ATL78-like
Csa17g016450	0.957716	0.029147	1.94223	AT1G12240	2.2.1.3.3	major CHO metabolism.degradation.sucrose.invertases.vacuolar	Symbols: ATBETAFRUCT4, VAC-INV | ATBETAFRUCT4; beta-fructofuranosidase/ hydrolase, hydrolyzing O-glycosyl compounds | chr1:4153652-4157644 FORWARD	Glycosyl hydrolases family 32 protein	acid beta-fructofuranosidase vacuolar	EC:3.2.1.26;EC:3.2.1.48	Beta-fructofuranosidase;Sucrose alpha-glucosidase
Csa14g015170	1.25101	0.0293826	2.38008	AT1G12240	2.2.1.3.3	major CHO metabolism.degradation.sucrose.invertases.vacuolar	Symbols: ATBETAFRUCT4, VAC-INV | ATBETAFRUCT4; beta-fructofuranosidase/ hydrolase, hydrolyzing O-glycosyl compounds | chr1:4153652-4157644 FORWARD	Glycosyl hydrolases family 32 protein	acid beta-fructofuranosidase vacuolar	EC:3.2.1.26;EC:3.2.1.48	Beta-fructofuranosidase;Sucrose alpha-glucosidase
Csa03g015980	1.52227	7.54946e-06	2.87243	AT1G12240	2.2.1.3.3	major CHO metabolism.degradation.sucrose.invertases.vacuolar	Symbols: ATBETAFRUCT4, VAC-INV | ATBETAFRUCT4; beta-fructofuranosidase/ hydrolase, hydrolyzing O-glycosyl compounds | chr1:4153652-4157644 FORWARD	Glycosyl hydrolases family 32 protein	acid beta-fructofuranosidase vacuolar	EC:3.2.1.26;EC:3.2.1.48	Beta-fructofuranosidase;Sucrose alpha-glucosidase
Csa12g049650	0.982341	0.0136814	1.97567	AT4G17090	2.2.2.1	major CHO metabolism.degradation.starch.starch cleavage	Symbols: CT-BMY, BAM3, BMY8 | CT-BMY (CHLOROPLAST BETA-AMYLASE); beta-amylase | chr4:9604962-9607334 REVERSE	chloroplast beta-amylase	beta-amylase chloroplastic	EC:3.2.1.2	Beta-amylase
Csa09g086550	0.742733	0.0215016	1.67334	AT2G22240	3.4.3	minor CHO metabolism.myo-inositol.InsP Synthases	Symbols: ATMIPS2, MIPS2 | MIPS2 (MYO-INOSITOL-1-PHOSTPATE SYNTHASE 2); binding / catalytic/ inositol-3-phosphate synthase | chr2:9451605-9454094 REVERSE	myo-inositol-1-phosphate synthase 2	inositol-3-phosphate synthase	EC:5.5.1.4	Inositol-3-phosphate synthase
Csa07g052330	1.26932	0.000492201	2.41048	AT2G22240	3.4.3	minor CHO metabolism.myo-inositol.InsP Synthases	Symbols: ATMIPS2, MIPS2 | MIPS2 (MYO-INOSITOL-1-PHOSTPATE SYNTHASE 2); binding / catalytic/ inositol-3-phosphate synthase | chr2:9451605-9454094 REVERSE	myo-inositol-1-phosphate synthase 2	inositol-3-phosphate synthase	EC:5.5.1.4	Inositol-3-phosphate synthase
Csa10g019050	1.35389	1.91255e-05	2.556	AT4G24000	10.2.1	cell wall.cellulose synthesis.cellulose synthase	Symbols: ATCSLG2, CSLG2 | ATCSLG2; cellulose synthase/ transferase/ transferase, transferring glycosyl groups | chr4:12462030-12465625 FORWARD	cellulose synthase like G3	cellulose synthase G3	EC:2.4.1.12	Cellulose synthase (UDP-forming)
Csa13g008910	1.38686	0.0169102	2.61508	AT5G06870	10.6.3	cell wall.degradation.pectate lyases and polygalacturonases	Symbols: PGIP2, ATPGIP2 | PGIP2 (POLYGALACTURONASE INHIBITING PROTEIN 2); protein binding | chr5:2133918-2135166 FORWARD	polygalacturonase inhibiting protein 2	polygalacturonase inhibiting 1
Csa20g009230	2.58672	6.45458e-07	6.00732	AT5G06870	10.6.3	cell wall.degradation.pectate lyases and polygalacturonases	Symbols: PGIP2, ATPGIP2 | PGIP2 (POLYGALACTURONASE INHIBITING PROTEIN 2); protein binding | chr5:2133918-2135166 FORWARD	polygalacturonase inhibiting protein 2	polygalacturonase inhibiting 1
Csa08g057450	1.92546	0.0170148	3.79859	AT5G07000	11.8	lipid metabolism.''exotics'' (steroids, squalene etc)jasmonic acid	Symbols: ATST2B, ST2B | ST2B (SULFOTRANSFERASE 2B); hydroxyjasmonate sulfotransferase/ sulfotransferase | chr5:2171403-2172939 REVERSE	sulfotransferase 2A	cytosolic sulfotransferase 15-like
Csa20g009360	2.36663	0.0151062	5.15736	AT5G07010	11.8	lipid metabolism.''exotics'' (steroids, squalene etc)	Symbols: ATST2A, ST2A | ST2A (SULFOTRANSFERASE 2A); hydroxyjasmonate sulfotransferase/ sulfotransferase | chr5:2174678-2176106 REVERSE	sulfotransferase 2A	cytosolic sulfotransferase 15-like
Csa13g009030	2.37733	0.00130315	5.19575	AT5G07010	11.8	lipid metabolism.''exotics'' (steroids, squalene etc)	Symbols: ATST2A, ST2A | ST2A (SULFOTRANSFERASE 2A); hydroxyjasmonate sulfotransferase/ sulfotransferase | chr5:2174678-2176106 REVERSE	sulfotransferase 2A	cytosolic sulfotransferase 15-like
Csa01g018830	1.01555	0.0167486	2.02167	AT3G16175	11.9.4.5	lipid metabolism.lipid degradation.beta-oxidation.acyl-CoA thioesterase	thioesterase family protein | chr3:5480464-5481379 FORWARD	Thioesterase superfamily protein	Thioesterase superfamily	EC:3.1.2.20	Acyl-CoA hydrolase
Csa06g020990	1.51209	0.00619779	2.85222	AT3G47340	13.1.3.1.1	amino acid metabolism.synthesis.aspartate family.asparagine.asparagine synthetase	Symbols: ASN1, DIN6, AT-ASN1 | ASN1 (GLUTAMINE-DEPENDENT ASPARAGINE SYNTHASE 1); asparagine synthase (glutamine-hydrolyzing) | chr3:17437884-17441243 REVERSE	glutamine-dependent asparagine synthase 1	glutamine-dependent asparagine synthetase	EC:6.3.5.4	Asparagine synthase (glutamine-hydrolyzing)
Csa04g030180	1.58961	0.000535223	3.00968	AT3G47340	13.1.3.1.1	amino acid metabolism.synthesis.aspartate family.asparagine.asparagine synthetase	Symbols: ASN1, DIN6, AT-ASN1 | ASN1 (GLUTAMINE-DEPENDENT ASPARAGINE SYNTHASE 1); asparagine synthase (glutamine-hydrolyzing) | chr3:17437884-17441243 REVERSE	glutamine-dependent asparagine synthase 1	glutamine-dependent asparagine synthetase	EC:6.3.5.4	Asparagine synthase (glutamine-hydrolyzing)
Csa14g010130	0.91569	0.0158426	1.88647	AT1G08630	13.2.5.2	amino acid metabolism.degradation.serine-glycine-cysteine group.glycine	Symbols: THA1 | THA1 (Threonine Aldolase 1); aldehyde-lyase/ threonine aldolase | chr1:2743761-2746939 REVERSE	threonine aldolase 1	probable low-specificity L-threonine aldolase 1	EC:4.1.2.5	L-threonine aldolase
Csa07g029810	1.47685	0.0151062	2.7834	AT1G65880	16.5.1.1.1.12	secondary metabolism.sulfur-containing.glucosinolates.synthesis.aliphatic.benzoate-CoA ligase	Symbols: BZO1 | BZO1 (BENZOYLOXYGLUCOSINOLATE 1); benzoate-CoA ligase | chr1:24508633-24510742 REVERSE	acyl activating enzyme 12	probable acyl-activating enzyme peroxisomal	EC:6.2.1.2;EC:6.2.1.25	Butyrate--CoA ligase;Benzoate--CoA ligase
Csa08g056690	1.37862	6.89228e-05	2.6002	AT5G07690	16.5.1.2.1	secondary metabolism.sulfur-containing.glucosinolates.regulation.aliphatic	Symbols: MYB29, ATMYB29, PMG2 | ATMYB29 (ARABIDOPSIS THALIANA MYB DOMAIN PROTEIN 29); DNA binding / transcription factor | chr5:2446764-2448543 FORWARD	myb domain protein 29	transcription factor MYB29-like
Csa15g014920	2.47786	0.00307976	5.57072	AT3G11180	16.8.1	secondary metabolism.flavonoids.anthocyanins	oxidoreductase, 2OG-Fe(II) oxygenase family protein | chr3:3504214-3507113 FORWARD	2-oxoglutarate (2OG) and Fe(II)-dependent oxygenase superfamily protein	leucoanthocyanidin dioxygenase-like
Csa06g030650	2.06821	0.0497918	4.19366	AT3G55970	16.8.1	secondary metabolism.flavonoids.anthocyanins	oxidoreductase, 2OG-Fe(II) oxygenase family protein | chr3:20766735-20769324 REVERSE	jasmonate-regulated gene 21	probable 2-oxoglutarate Fe(II)-dependent dioxygenase
Csa12g082380	1.39712	0.0497918	2.63375	AT5G39050	16.8.1.21	secondary metabolism.flavonoids.anthocyanins.anthocyanin 5-aromatic acyltransferase	transferase/ transferase, transferring acyl groups other than amino-acyl groups | chr5:15634586-15636065 FORWARD	HXXXD-type acyl-transferase family protein	phenolic glucoside malonyltransferase 1-like
Csa17g080380	2.47591	0.00156498	5.56319	AT1G48670	17.2.3	hormone metabolism.auxin.induced-regulated-responsive-activated	auxin-responsive GH3 family protein | chr1:17998946-18001200 REVERSE	Auxin-responsive GH3 family protein	4-substituted benzoates-glutamate ligase -like
Csa20g066350	0.855361	0.0456225	1.80921	AT5G42650	17.7.1.3	hormone metabolism.jasmonate.synthesis-degradation.allene oxidase synthase	Symbols: AOS, CYP74A, DDE2 | AOS (ALLENE OXIDE SYNTHASE); allene oxide synthase/ hydro-lyase/ oxygen binding | chr5:17097595-17099395 REVERSE	allene oxide synthase	allene oxide synthase	EC:4.2.1.92	Hydroperoxide dehydratase
Csa01g019170	1.0033	0.00619779	2.00458	AT3G16470	17.7.3	hormone metabolism.jasmonate.induced-regulated-responsive-activated,JA-responsive gene that coordinates with GRP7 in shaping plant development	Symbols: JR1 | JR1 | chr3:5595938-5598044 REVERSE	Mannose-binding lectin superfamily protein	jacalin-related lectin 35
Csa04g065150	1.8144	0.0251391	3.51714	AT2G46110	18.4.2	Co-factor and vitamine metabolism.pantothenate.3-methyl-2-oxobutanoate hydroxymethyltransferase (KPHMT,PANB)	Symbols: PANB1, KPHMT1 | KPHMT1 (KETOPANTOATE HYDROXYMETHYLTRANSFERASE 1); 3-methyl-2-oxobutanoate hydroxymethyltransferase | chr2:18954570-18956530 REVERSE	ketopantoate hydroxymethyltransferase 1 , PANB1	3-methyl-2-oxobutanoate hydroxymethyltransferase mitochondrial	EC:2.1.2.11	3-methyl-2-oxobutanoate hydroxymethyltransferase
Csa07g047380	3.3141	0.0497918	9.94588	AT1G75830	20.1	stress.biotic	Symbols: LCR67, PDF1.1 | LCR67 | chr1:28472357-28472891 FORWARD	plant defensin 1.2C	defensin 1
Csa05g006860	1.20628	0.00200071	2.30741	AT2G43550	20.1.7.6.1	stress.biotic.PR-proteins.proteinase inhibitors.trypsin inhibitor	trypsin inhibitor, putative | chr2:18073234-18073905 FORWARD	Scorpion toxin-like knottin superfamily protein	trypsin inhibitor 6
Csa16g032520	1.29491	0.0113546	2.45362	AT1G70850	20.2.99	stress.abiotic.unspecified	Symbols: MLP34 | MLP34 (MLP-LIKE PROTEIN 34) | chr1:26715183-26716829 REVERSE	Polyketide cyclase/dehydrase and lipid transport superfamily protein	MLP 31
Csa11g007220	0.997971	0.0136814	1.99719	AT4G34710	22.1.3	polyamine metabolism.synthesis.arginine decarboxylase		arginine decarboxylase 2	arginine decarboxylase 2	EC:4.1.1.19	Arginine decarboxylase
Csa12g008880	1.08002	0.000589829	2.11407	AT4G34710	22.1.3	polyamine metabolism.synthesis.arginine decarboxylase		arginine decarboxylase 2	arginine decarboxylase 2	EC:4.1.1.19	Arginine decarboxylase
Csa10g007430	1.36043	1.51461e-06	2.56761	AT4G34710	22.1.3	polyamine metabolism.synthesis.arginine decarboxylase		arginine decarboxylase 2	arginine decarboxylase 2	EC:4.1.1.19	Arginine decarboxylase
Csa17g018450	2.16437	0.0100861	4.48272	AT1G13110	26.1	misc.cytochrome P450	Symbols: CYP71B7 | CYP71B7; electron carrier/ heme binding / iron ion binding / monooxygenase/ oxygen binding | chr1:4467220-4469033 FORWARD	cytochrome P450( CYP71B7, secondary metabolite biosynthetic process )	cytochrome P450 71B28-like	EC:1.14.13	Acting on paired donors, with incorporation or reduction of molecular oxygen. The oxygen incorporated need not be derived from O(2)
Csa09g011480	1.23798	0.000690258	2.35868	AT3G26830	26.1	misc.cytochrome P450	Symbols: PAD3, CYP71B15 | PAD3 (PHYTOALEXIN DEFICIENT 3); dihydrocamalexic acid decarboxylase/ monooxygenase/ oxygen binding | chr3:9887948-9889705 FORWARD	Cytochrome P450 superfamily protein	bifunctional dihydrocamalexate synthase camalexin synthase-like	EC:1.14.13	Acting on paired donors, with incorporation or reduction of molecular oxygen. The oxygen incorporated need not be derived from O(2)
Csa11g035060	0.999702	0.0467489	1.99959	AT4G15440	26.1	misc.cytochrome P450	Symbols: HPL1, CYP74B2 | HPL1 (HYDROPEROXIDE LYASE 1); electron carrier/ heme binding / iron ion binding / monooxygenase | chr4:8835495-8838676 FORWARD	hydroperoxide lyase 1	linolenate hydroperoxide chloroplastic	EC:4.2.1.92	Hydroperoxide dehydratase
Csa04g034500	0.786887	0.0381291	1.72535	AT3G49110	26.12	misc.peroxidases	Symbols: PRX33, PRXCA, ATPRX33, ATPCA | PRXCA (PEROXIDASE CA); peroxidase | chr3:18200664-18203142 FORWARD	peroxidase CB	peroxidase 34	EC:1.11.1.7	Peroxidase
Csa05g033680	1.67365	0.0438144	3.1902	AT2G30140	26.2	misc.UDP glucosyl and glucoronyl transferases	UDP-glucoronosyl/UDP-glucosyl transferase family protein | chr2:12872134-12873820 FORWARD	UDP-Glycosyltransferase superfamily protein	UDP-glycosyltransferase 87A2-like
Csa14g002340	1.65964	1.00939e-10	3.15937	AT1G02310	26.3	misc.gluco-, galacto- and mannosidases	glycosyl hydrolase family protein 5 / cellulase family protein / (1-4)-beta-mannan endohydrolase, putative | chr1:458133-460696 REVERSE	Glycosyl hydrolase superfamily protein	mannan endo-1,4-beta-mannosidase 1	EC:3.2.1.25;EC:3.2.1.78	Beta-mannosidase;Mannan endo-1,4-beta-mannosidase
Csa17g092400	2.49535	0.0290789	5.63864	AT1G52400	26.3	misc.gluco-, galacto- and mannosidases	Symbols: BGL1, BGLU18 | BGLU18 (BETA GLUCOSIDASE 18); catalytic/ cation binding / hydrolase, hydrolyzing O-glycosyl compounds | chr1:19515151-19518160 FORWARD	beta glucosidase 18	beta-D-glucopyranosyl abscisate beta-glucosidase	EC:3.2.1.147;EC:3.2.1.21	Thioglucosidase;Beta-glucosidase
Csa16g005800	1.99449	3.6351e-07	3.98476	AT3G60140	26.3	misc.gluco-, galacto- and mannosidases	Symbols: DIN2, SRG2, BGLU30 | DIN2 (DARK INDUCIBLE 2); catalytic/ cation binding / hydrolase, hydrolyzing O-glycosyl compounds | chr3:22216672-22220824 FORWARD	Glycosyl hydrolase superfamily protein	beta-glucosidase 30	EC:3.2.1.21	Beta-glucosidase
Csa05g091890	2.44248	2.83795e-06	5.43575	AT3G60140	26.3	misc.gluco-, galacto- and mannosidases	Symbols: DIN2, SRG2, BGLU30 | DIN2 (DARK INDUCIBLE 2); catalytic/ cation binding / hydrolase, hydrolyzing O-glycosyl compounds | chr3:22216672-22220824 FORWARD	Glycosyl hydrolase superfamily protein	beta-glucosidase 30	EC:3.2.1.21	Beta-glucosidase
Csa07g004940	2.474	0.00504691	5.55584	AT3G60140	26.3	misc.gluco-, galacto- and mannosidases	Symbols: DIN2, SRG2, BGLU30 | DIN2 (DARK INDUCIBLE 2); catalytic/ cation binding / hydrolase, hydrolyzing O-glycosyl compounds | chr3:22216672-22220824 FORWARD	Glycosyl hydrolase superfamily protein	beta-glucosidase 30	EC:3.2.1.21	Beta-glucosidase
Csa17g034490	1.42898	0.0497918	2.69257	AT1G26410	26.8	misc.nitrilases, *nitrile lyases, berberine bridge enzymes, reticuline oxidases, troponine reductases	FAD-binding domain-containing protein | chr1:9138675-9140439 REVERSE	FAD-binding Berberine family protein	Reticuline oxidase
Csa18g009300	0.809218	0.0363016	1.75226	AT5G44400	26.8	misc.nitrilases, *nitrile lyases, berberine bridge enzymes, reticuline oxidases, troponine reductases	FAD-binding domain-containing protein | chr5:17886194-17888480 REVERSE	FAD-binding Berberine family protein	cannabidiolic acid synthase-like 2
Csa05g072440	0.956601	0.00847179	1.94073	AT1G66720	26.3	misc. metilation	S-adenosyl-L-methionine:carboxyl methyltransferase family protein | chr1:24881180-24882480 FORWARD	S-adenosyl-L-methionine-dependent methyltransferases superfamily protein	probable S-adenosylmethionine-dependent methyltransferase At5g38100
Csa03g013800	1.59513	0.00962413	3.02122	AT1G10370	26.9	misc.glutathione S transferases	Symbols: GST30, ATGSTU17, GST30B, ERD9 | ERD9 (EARLY-RESPONSIVE TO DEHYDRATION 9); glutathione transferase | chr1:3397081-3398358 REVERSE	Glutathione S-transferase family protein	glutathione S-transferase U17	EC:2.5.1.18	Glutathione transferase
Csa05g064600	3.83696	0.027061	14.2902	AT1G57560	27.3.25	RNA.regulation of transcription.MYB domain transcription factor family	Symbols: AtMYB50 | AtMYB50 (myb domain protein 50); DNA binding / transcription factor | chr1:21316828-21318064 FORWARD	myb domain protein 50	myb domain 50
Csa04g066350	1.43989	0.029147	2.713	AT2G47190	27.3.25	RNA.regulation of transcription.MYB domain transcription factor family	Symbols: ATMYB2, MYB2 | MYB2 (MYB DOMAIN PROTEIN 2); DNA binding / calmodulin binding / transcription activator/ transcription factor | chr2:19376202-19377531 FORWARD	myb domain protein 2	MYB transcription factor Atmyb2
Csa11g025000	2.5139	0.016683	5.7116	AT4G21440	27.3.25	RNA.regulation of transcription.MYB domain transcription factor family	Symbols: ATMYB102, ATM4 | ATMYB102 (ARABIDOPSIS MYB-LIKE 102); DNA binding / transcription factor | chr4:11418246-11419760 REVERSE	MYB-like 102	myb-related M4
Csa17g069360	2.57466	0.0113546	5.9573	AT1G43160	27.3.3	RNA.regulation of transcription.AP2/EREBP, APETALA2/Ethylene-responsive element binding protein family	Symbols: RAP2.6 | RAP2.6 (related to AP2 6); DNA binding / transcription factor | chr1:16263813-16264818 FORWARD	related to AP2 6	ethylene-responsive transcription factor RAP2-6-like isoform X2
Csa03g046520	2.93428	1.2029e-05	7.64374	AT1G43160	27.3.3	RNA.regulation of transcription.AP2/EREBP, APETALA2/Ethylene-responsive element binding protein family	Symbols: RAP2.6 | RAP2.6 (related to AP2 6); DNA binding / transcription factor | chr1:16263813-16264818 FORWARD	related to AP2 6	Ethylene-responsive transcription factor RAP2-
Csa09g080130	2.15589	0.0238065	4.45644	AT1G75490	27.3.3	RNA.regulation of transcription.AP2/EREBP, APETALA2/Ethylene-responsive element binding protein family	DNA binding / transcription factor | chr1:28335502-28336706 FORWARD	Integrase-type DNA-binding superfamily protein	dehydration-responsive element-binding 2D-like
Csa18g040290	0.785191	0.0363016	1.72332	AT5G67180	27.3.3	RNA.regulation of transcription.AP2/EREBP, APETALA2/Ethylene-responsive element binding protein family	Symbols: TOE3 | AP2 domain-containing transcription factor, putative | chr5:26801949-26804249 REVERSE	target of early activation tagged (EAT) 3	AP2-like ethylene-responsive transcription factor TOE3
Csa02g075520	1.2949	0.00446996	2.45359	AT5G67180	27.3.3	RNA.regulation of transcription.AP2/EREBP, APETALA2/Ethylene-responsive element binding protein family	Symbols: TOE3 | AP2 domain-containing transcription factor, putative | chr5:26801949-26804249 REVERSE	target of early activation tagged (EAT) 3	AP2-like ethylene-responsive transcription factor TOE3
Csa03g016280	1.87609	0.0161895	3.67078	AT1G12540	27.3.6	RNA.regulation of transcription.bHLH,Basic Helix-Loop-Helix family	basic helix-loop-helix (bHLH) family protein | chr1:4273137-4274206 FORWARD	basic helix-loop-helix (bHLH) DNA-binding superfamily protein	transcription factor bHLH55-like
Csa09g097670	1.27817	0.036949	2.42531	AT1G62975	27.3.6	RNA.regulation of transcription.bHLH,Basic Helix-Loop-Helix family	basic helix-loop-helix (bHLH) family protein (bHLH125) | chr1:23328850-23330776 FORWARD	basic helix-loop-helix (bHLH) DNA-binding superfamily protein	transcription factor bHLH125-like
Csa16g055680	1.35174	0.0169563	2.5522	AT1G62975	27.3.6	RNA.regulation of transcription.bHLH,Basic Helix-Loop-Helix family	basic helix-loop-helix (bHLH) family protein (bHLH125) | chr1:23328850-23330776 FORWARD	basic helix-loop-helix (bHLH) DNA-binding superfamily protein	transcription factor bHLH125-like
Csa07g064290	1.86788	0.000430824	3.64996	AT1G62975	27.3.6	RNA.regulation of transcription.bHLH,Basic Helix-Loop-Helix family	basic helix-loop-helix (bHLH) family protein (bHLH125) | chr1:23328850-23330776 FORWARD	basic helix-loop-helix (bHLH) DNA-binding superfamily protein	transcription factor bHLH125-like
Csa16g044520	0.81387	0.0136814	1.75792	AT2G22770	27.3.6	RNA.regulation of transcription.bHLH,Basic Helix-Loop-Helix family	Symbols: NAI1 | NAI1; DNA binding / transcription factor | chr2:9684725-9686595 FORWARD	basic helix-loop-helix (bHLH) DNA-binding superfamily protein	transcription factor NAI1-like
Csa10g017560	1.18861	0.0167486	2.27933	AT4G25410	27.3.6	RNA.regulation of transcription.bHLH,Basic Helix-Loop-Helix family	DNA binding / transcription factor | chr4:12985755-12987217 FORWARD	basic helix-loop-helix (bHLH) DNA-binding superfamily protein	transcription factor bHLH126-like isoform X1
Csa12g027810	1.33146	0.0172693	2.51657	AT4G25410	27.3.6	RNA.regulation of transcription.bHLH,Basic Helix-Loop-Helix family	DNA binding / transcription factor | chr4:12985755-12987217 FORWARD	basic helix-loop-helix (bHLH) DNA-binding superfamily protein	transcription factor bHLH126-like isoform X1
Csa11g013570	0.895073	0.014032	1.8597	AT4G29930	27.3.6	RNA.regulation of transcription.bHLH,Basic Helix-Loop-Helix family	basic helix-loop-helix (bHLH) family protein | chr4:14644009-14645505 FORWARD	basic helix-loop-helix (bHLH) DNA-binding superfamily protein	basic helix-loop-helix (bHLH) DNA-binding superfamily
Csa12g017310	1.04756	0.00377004	2.06703	AT4G29930	27.3.6	RNA.regulation of transcription.bHLH,Basic Helix-Loop-Helix family	basic helix-loop-helix (bHLH) family protein | chr4:14644009-14645505 FORWARD	basic helix-loop-helix (bHLH) DNA-binding superfamily protein	transcription factor bHLH27-like isoform X2
Csa07g027960	1.50855	0.000492201	2.84523	AT1G65120	29.5.11	protein.degradation.ubiquitin		Ubiquitin carboxyl-terminal hydrolase-related protein	Ubiquitin carboxyl-terminal hydrolase-related
Csa15g040490	0.765871	0.0398475	1.7004	AT3G22790	29.4	protein.postranslational modification	kinase interacting family protein | chr3:8052446-8058757 REVERSE	Kinase interacting (KIP1-like) family protein	NETWORKED 1A
Csa11g102550	1.12732	0.0497918	2.18452	AT5G65500	29.4.1.59	protein.postranslational modification.kinase.receptor like cytoplasmatic kinase IX		U-box domain-containing protein kinase family protein	U-box domain-containing 50
Csa00430s050	2.21512	0.0047312	4.64321	AT4G15100	29.5	protein.degradation		serine carboxypeptidase-like 30	serine carboxypeptidase-like 31	EC:3.4.21;EC:3.4.16	Acting on peptide bonds (peptidases);Acting on peptide bonds (peptidases)
Csa12g081170	0.908844	0.0188828	1.87754	AT5G40010	29.5.9	protein.degradation.AAA type		AAA-ATPase 1	AAA-ATPase At3g28580	EC:3.6.1.3;EC:3.6.1.15	Adenosinetriphosphatase;Nucleoside-triphosphate phosphatase
Csa01g026130	2.64876	0.0108438	6.27129	AT3G22840	30.11	signalling.light	Symbols: ELIP1, ELIP | ELIP1 (EARLY LIGHT-INDUCABLE PROTEIN); chlorophyll binding | chr3:8084447-8085560 REVERSE	Chlorophyll A-B binding family protein	early light-induced chloroplastic
Csa15g016050	1.51203	0.0497918	2.85212	AT3G12145	30.2.21	signalling.receptor kinases.lysine motif	Symbols: FLR1, FLOR1 | FLR1; enzyme inhibitor/ transcription factor binding | chr3:3874499-3876237 REVERSE	Leucine-rich repeat (LRR) family protein (FLORAL TRANSITION AT THE MERISTEM4)	polygalacturonase inhibitor 1-like
Csa04g052610	1.14465	0.00149123	2.21092	AT2G38750	31.1	cell.organisation	Symbols: ANNAT4 | ANNAT4 (ANNEXIN ARABIDOPSIS 4); calcium ion binding / calcium-dependent phospholipid binding | chr2:16196265-16198491 REVERSE	annexin 4	annexin D4
Csa13g018780	1.01418	0.00689116	2.01975	AT5G15970	31.1	cell.organisation	Symbols: KIN2, COR6.6 | KIN2 | chr5:5211911-5212665 FORWARD	stress-responsive protein (KIN2) / stress-induced protein (KIN2) / cold-responsive protein (COR6.6) / cold-regulated protein (COR6.6)	stress-induced KIN2-like
Csa19g023540	0.985356	0.0230997	1.9798	AT3G16690	33.99	development.unspecified	nodulin MtN3 family protein | chr3:5684359-5686490 REVERSE	Nodulin MtN3 family protein ,SWEET16	bidirectional sugar transporter SWEET16
Csa16g034770	0.873735	0.00776941	1.8324	AT1G72140	34.13	transport.peptides and oligopeptides	proton-dependent oligopeptide transport (POT) family protein | chr1:27141814-27144490 FORWARD	Major facilitator superfamily protein	NRT1 PTR FAMILY -like
Csa07g039180	1.08253	0.000119152	2.11775	AT1G72140	34.13	transport.peptides and oligopeptides	proton-dependent oligopeptide transport (POT) family protein | chr1:27141814-27144490 FORWARD	Major facilitator superfamily protein	NRT1 PTR FAMILY -like
Csa06g028440	0.895534	0.0107427	1.8603	AT3G53960	34.13	transport.peptides and oligopeptides	proton-dependent oligopeptide transport (POT) family protein | chr3:19978122-19980959 REVERSE	Major facilitator superfamily protein	NRT1 PTR FAMILY -like
Csa09g008610	2.95581	0.000492201	7.75866	AT3G25620	34.16	transport.ABC transporters and multidrug resistance systems	ABC transporter family protein | chr3:9316074-9319568 REVERSE	ABC-2 type transporter family protein	ABC transporter G family member 21	EC:3.6.1.3;EC:3.6.1.15;EC:3.6.3.28	Adenosinetriphosphatase;Nucleoside-triphosphate phosphatase;Phosphonate-transporting ATPase
Csa03g015640	2.15876	0.0335467	4.46532	AT1G11925	35.1	not assigned.no ontology	Encodes a Stigma-specific Stig1 family protein | chr1:4025930-4026732 REVERSE	Stigma-specific Stig1 family protein	stigma-specific STIG1 3
Csa06g009470	1.40487	0.00619779	2.64794	AT3G28290	35.1	not assigned.no ontology	Symbols: AT14A | AT14A | chr3:10547504-10549367 FORWARD	Protein of unknown function (DUF677)	transmembrane (DUF677)
Csa04g016460	1.58882	0.00424933	3.00803	AT3G28290	35.1	not assigned.no ontology	Symbols: AT14A | AT14A | chr3:10547504-10549367 FORWARD	Protein of unknown function (DUF677)	UPF0496 At3g28270-like
Csa02g016250	2.40189	0.00314693	5.28495	AT4G11810	35.1	not assigned.no ontology	SPX (SYG1/Pho81/XPR1) domain-containing protein | chr4:7105446-7108450 FORWARD	Major Facilitator Superfamily with SPX (SYG1/Pho81/XPR1) domain-containing protein	SPX domain-containing membrane At4g11810
Csa12g036320	1.83408	0.0262019	3.56543	AT4G21840	35.1	not assigned.no ontology	Symbols: ATMSRB8 | methionine sulfoxide reductase domain-containing protein / SelR domain-containing protein | chr4:11587049-11588272 REVERSE	methionine sulfoxide reductase B9	peptide methionine sulfoxide reductase B9-like	EC:1.8.4.12;EC:1.8.4.11	Peptide-methionine (R)-S-oxide reductase;Peptide-methionine (S)-S-oxide reductase
Csa12g029990	1.38549	4.9343e-06	2.61261	AT4G24340	35.1	not assigned.no ontology	phosphorylase family protein | chr4:12607447-12609252 FORWARD	Phosphorylase superfamily protein	bark storage A-like isoform X1
Csa11g012840	1.16833	0.00228632	2.24751	AT4G30540	35.1	not assigned.no ontology	glutamine amidotransferase class-I domain-containing protein | chr4:14923327-14925106 FORWARD	Class I glutamine amidotransferase-like superfamily protein	Class I glutamine amidotransferase-like superfamily
Csa13g022010	2.17349	0.00960432	4.51112	AT5G19110	35.1	not assigned.no ontology	extracellular dermal glycoprotein-related / EDGP-related | chr5:6411561-6413170 REVERSE	Eukaryotic aspartyl protease family protein	basic 7S globulin 2-like	EC:3.4.23	Acting on peptide bonds (peptidases)
Csa17g022440	0.826633	0.0440856	1.77354	AT1G16850	35.2	not assigned.unknown	unknown protein | chr1:5764807-5765651 REVERSE	unknown protein	PREDICTED: uncharacterized protein LOC104756009
Csa05g084880	2.59641	0.00014996	6.04781	AT1G68500	35.2	not assigned.unknown	unknown protein | chr1:25702003-25702511 FORWARD	unknown protein	PREDICTED: uncharacterized protein LOC104787889
Csa16g032280	1.19189	0.0317469	2.28452	AT1G70700	35.2	not assigned.unknown	Symbols: JAZ9, TIFY7 | TIFY7 | chr1:26654768-26657064 FORWARD	TIFY domain/Divergent CCT motif family protein (JAZ9)	TIFY 7
Csa05g020670	1.14849	0.0438144	2.21681	AT2G34600	35.2	not assigned.unknown	Symbols: JAZ7, TIFY5B | JAZ7 (JASMONATE-ZIM-DOMAIN PROTEIN 7) | chr2:14573080-14573856 FORWARD	jasmonate-zim-domain protein 7	TIFY 5B-like
Csa11g033940	1.03574	0.0375271	2.05017	AT4G16146	35.2	not assigned.unknown	FUNCTIONS IN: molecular_function unknown; INVOLVED IN: biological_process unknown; LOCATED IN: cellular_component unknown; EXPRESSED IN: 24 plant structures; EXPRESSED DURING: 13 growth stages; CONTAINS InterPro DOMAIN/s: Lg106-like (InterPro:IPR012482); BEST Arabidopsis thaliana protein match is: unknown protein (TAIR:AT1G69510.3); Has 94 Blast hits to 94 proteins in 12 species: Archae - 0; Bact…	cAMP-regulated phosphoprotein 19-related protein	cAMP-regulated phospho 19-related
Csa10g029680	1.32315	0.00154095	2.50212	AT4G16146	35.2	not assigned.unknown	FUNCTIONS IN: molecular_function unknown; INVOLVED IN: biological_process unknown; LOCATED IN: cellular_component unknown; EXPRESSED IN: 24 plant structures; EXPRESSED DURING: 13 growth stages; CONTAINS InterPro DOMAIN/s: Lg106-like (InterPro:IPR012482); BEST Arabidopsis thaliana protein match is: unknown protein (TAIR:AT1G69510.3); Has 94 Blast hits to 94 proteins in 12 species: Archae - 0; Bact…	cAMP-regulated phosphoprotein 19-related protein	cAMP-regulated phospho 19-related
Csa12g053250	1.4065	0.0438144	2.65093	AT4G16146	35.2	not assigned.unknown	FUNCTIONS IN: molecular_function unknown; INVOLVED IN: biological_process unknown; LOCATED IN: cellular_component unknown; EXPRESSED IN: 24 plant structures; EXPRESSED DURING: 13 growth stages; CONTAINS InterPro DOMAIN/s: Lg106-like (InterPro:IPR012482); BEST Arabidopsis thaliana protein match is: unknown protein (TAIR:AT1G69510.3); Has 94 Blast hits to 94 proteins in 12 species: Archae - 0; Bact…	cAMP-regulated phosphoprotein 19-related protein	cAMP-regulated phospho 19-related
Csa12g004480	0.943064	0.0251391	1.92261	AT4G37190	35.2	not assigned.unknown	INVOLVED IN: protein polymerization; LOCATED IN: cytosol, plasma membrane; EXPRESSED IN: 20 plant structures; EXPRESSED DURING: 13 growth stages; CONTAINS InterPro DOMAIN/s: Beta tubulin, autoregulation binding site (InterPro:IPR013838), Tubulin/FtsZ, GTPase (InterPro:IPR003008); Has 251 Blast hits to 250 proteins in 111 species: Archae - 0; Bacteria - 0; Metazoa - 122; Fungi - 89; Plants - 28; V…	LOCATED IN: cytosol	misato homolog 1-like	EC:3.6.1.15	Nucleoside-triphosphate phosphatase
Csa20g003280	1.74933	0.0329281	3.36202	AT5G03270	35.2	not assigned.unknown	unknown protein | chr5:781870-783997 FORWARD	lysine decarboxylase family protein	probable cytokinin riboside 5 -monophosphate phosphoribohydrolase LOG6	EC:3.2.2.21	DNA-3-methyladenine glycosylase II
Csa13g014240	2.29811	0.00946539	4.91812	AT5G11420	35.2	not assigned.unknown	FUNCTIONS IN: molecular_function unknown; INVOLVED IN: biological_process unknown; LOCATED IN: cell wall, plant-type cell wall; EXPRESSED IN: 23 plant structures; EXPRESSED DURING: 13 growth stages; CONTAINS InterPro DOMAIN/s: Protein of unknown function DUF642 (InterPro:IPR006946), Galactose-binding like (InterPro:IPR008979); BEST Arabidopsis thaliana protein match is: unknown protein (TAIR:AT5G…	Protein of unknown function	PREDICTED: uncharacterized protein LOC104735158
Csa08g005100	1.10834	0.0194869	2.15598	AT5G13220	35.2	not assigned.unknown	Symbols: JAZ10, TIFY9, JAS1 | JAZ10 (JASMONATE-ZIM-DOMAIN PROTEIN 10) | chr5:4218888-4220814 FORWARD	jasmonate-zim-domain protein 10	jasmonate-zim-domain 10
Csa13g015820	1.38188	0.00619779	2.60607	AT5G13220	35.2	not assigned.unknown	Symbols: JAZ10, TIFY9, JAS1 | JAZ10 (JASMONATE-ZIM-DOMAIN PROTEIN 10) | chr5:4218888-4220814 FORWARD	jasmonate-zim-domain protein 10	jasmonate-zim-domain 10
Csa20g018590	1.52093	0.00130315	2.86976	AT5G13220	35.2	not assigned.unknown	Symbols: JAZ10, TIFY9, JAS1 | JAZ10 (JASMONATE-ZIM-DOMAIN PROTEIN 10) | chr5:4218888-4220814 FORWARD	jasmonate-zim-domain protein 10	jasmonate-zim-domain 10
Csa11g098670	1.92	0.00721574	3.78424	AT5G61820	35.2	not assigned.unknown	FUNCTIONS IN: molecular_function unknown; INVOLVED IN: biological_process unknown; LOCATED IN: vacuole; EXPRESSED IN: 24 plant structures; EXPRESSED DURING: 15 growth stages; CONTAINS InterPro DOMAIN/s: Stress up-regulated Nod 19 (InterPro:IPR011692); Has 27 Blast hits to 27 proteins in 10 species: Archae - 0; Bacteria - 0; Metazoa - 0; Fungi - 0; Plants - 26; Viruses - 0; Other Eukaryotes - 1 (s…	FUNCTIONS IN: molecular_function unknown	stress up-regulated Nod 19
Genes with homolouges in plants other than A. thaliana
Csa02g055430	-5.41171	0.00266005	-42.5684					F-box/RNI-like superfamily protein	F-box LRR-repeat At4g00320
Csa14g014980	-4.16047	5.61965e-06	-17.8824					D7MXN8 (Predicted protein)	proline-rich 36-like
Csa09g083890	-3.76174	0.0136814	-13.5643					Putative Protein	PREDICTED: uncharacterized protein LOC104708040
Csa03g001130	-2.64822	0.0363016	-6.26894					Putative Protein	ubiquitin-conjugating enzyme E2 22
Csa07g019430	-2.46784	0.0193293	-5.53215					Putative Protein	---NA---
Csa17g055720	-1.47686	0.0108438	-2.78343					Wound-responsive family protein	PREDICTED: uncharacterized protein LOC109130021
Csa01g025350	-1.30338	0.00407366	-2.46806					Bifunctional inhibitor/lipid-transfer protein/seed storage 2S albumin superfamily protein	kDa proline-rich -like	EC:3.4.25	Acting on peptide bonds (peptidases)
Csa02g053330	-1.1587	0.00524884	-2.23257					Ribosomal protein L6 family protein	60S ribosomal L6
Csa11g088050	-1.08869	0.0262019	-2.12681					pyruvate decarboxylase-2	pyruvate decarboxylase 2	EC:4.1.1.1	Pyruvate decarboxylase
Csa16g023060	-0.913304	0.00175154	-1.88335					M1A0D8 (Uncharacterized protein)	extensin-2-like
Csa14g054980	0.794589	0.0157657	1.73458					Plant thionin	thionin-like
Csa08g010260	0.876267	0.0353987	1.83562					Putative Protein	---NA---
Csa01g012200	1.07134	0.0347525	2.10138					Plant thionin	probable thionin-
Csa04g034950	1.15114	0.00761001	2.22089					serine carboxypeptidase-like 7	serine carboxypeptidase-like 7 isoform X1	EC:3.4.21;EC:3.4.16	Acting on peptide bonds (peptidases);Acting on peptide bonds (peptidases)
Csa15g044250	1.17952	0.0306782	2.26501					expansin-like A3	expansin-like A3
Csa06g031720	1.24946	0.00619779	2.37752					Calcium-dependent phosphotriesterase superfamily protein	STRICTOSIDINE SYNTHASE-LIKE 8-like	EC:4.3.3.2	Strictosidine synthase
Csa07g037710	1.25861	0.043529	2.39264					MLP-like protein 28	MLP 34
Csa17g018400	1.29312	0.00689116	2.45058					cytochrome P450	cytochrome P450 71B2-like	EC:1.14.13	Acting on paired donors, with incorporation or reduction of molecular oxygen. The oxygen incorporated need not be derived from O(2)
Csa20g030440	1.38401	0.00259459	2.60993					S-adenosyl-L-methionine-dependent methyltransferases superfamily protein	probable S-adenosylmethionine-dependent methyltransferase At5g38100
Csa03111s010	1.42553	0.0444224	2.68614					2-oxoglutarate (2OG) and Fe(II)-dependent oxygenase superfamily protein	2-oxoglutarate-dependent dioxygenase	EC:1.14.11	Acting on paired donors, with incorporation or reduction of molecular oxygen. The oxygen incorporated need not be derived from O(2)
Csa20g018580	2.11054	0.0238804	4.31851					jasmonate-zim-domain protein 10	jasmonate-zim-domain 10
Csa09179s010	2.20431	0.00107174	4.60854					Protein of unknown function (DUF677)	UPF0496 At3g28270-like
Csa18g035240	2.8865	3.04358e-22	7.39472					FUNCTIONS IN: molecular_function unknown	stress up-regulated Nod 19
Csa09g071530	3.04996	1.63731e-05	8.28191					Putative Protein	---NA---
Csa02g069860	3.78171	1.63731e-05	13.7534					FUNCTIONS IN: molecular_function unknown	stress up-regulated Nod 19
Csa20g056010	6.56021	7.02913e-16	94.3667					Putative Protein	calcium-dependent kinase	EC:2.7.11;EC:2.7.11.17	Transferring phosphorus-containing groups;Calcium/calmodulin-dependent protein kinase

## Sheet: Common Genes
Category: Common differentially-regulated genes in roots of C. sativa in response to salinity stress.
	P. mugale 8R6			35S::acdS			rolD::acdS
C. sativa Gene	Log 2 Fold Change	FDR	Fold Change	Log 2 Fold Change	FDR	Fold Change	Log 2 Fold Change	FDR	Fold Change	A. thaliana Orthologous Gene	MapMan Gene Ontology/Bin Code	MapMan Bin Name	MapMan Description											MapMan Annotation	KEGG Description	KEGG Enzyme Code	KEGG Enzyme Name
Csa09G083890	-6.66289	0.000616409	-105.85	-6.72589	3.18e-05	-105.85	-3.76174	0.0136814	-13.56	-														Putative Protein	PREDICTED: uncharacterized protein LOC104708040
Csa09g099440	-1.45942	0.00135937	-2.74	-1.64858	1.33e-05	-3.13	-	-	-	AT1G64590	26.22	misc.short chain dehydrogenase/reductase (SDR)	short-chain dehydrogenase/reductase (SDR) family protein | chr1:23993533-23995509 FORWARD											NAD(P)-binding Rossmann-fold superfamily protein	short-chain dehydrogenase TIC chloroplastic-like
Csa10G044500	-3.49185	0.00804035	-11.24	-2.50929	0.0147244	-5.69	-	-	-	-														Plant thionin	probable thionin-
Csa07G039380	-5.28667	0.00262924	-39.03	-3.12977	0.047635	-8.75	-	-	-	-														Kunitz family trypsin and protease inhibitor protein	cysteine protease inhibitor WSCP-like
Csa18G026120	-2.00438	0.020262	-4.01	-3.31798	3.17e-06	-9.97	-	-	-	-														Putative Protein	PREDICTED: uncharacterized protein LOC104731100
Csa17g018400	1.31807	0.0356555	2.49	-	-	-	1.29312	0.00689116	2.45	-														cytochrome P450	cytochrome P450 71B2-like	EC:1.14.13	Acting on paired donors, with incorporation or reduction of molecular oxygen. The oxygen incorporated need not be derived from O(2)
Csa16G023060	-	-	-	-0.906172	0.0244228	-1.87	-0.913304	0.00175154	-1.88	-														M1A0D8	extensin-2-like
Csa16G005800	-	-	-	1.79719	0.00191643	3.48	1.99449	3.6351e-07	3.98	AT3G60140	26.3	misc.gluco-, galacto- and mannosidases	Symbols: DIN2, SRG2, BGLU30 | DIN2 (DARK INDUCIBLE 2); catalytic/ cation binding / hydrolase, hydrolyzing O-glycosyl compounds | chr3:22216672-22220824 FORWARD											Glycosyl hydrolase superfamily protein	beta-glucosidase 30	EC:3.2.1.21	Beta-glucosidase
Csa06G020990	-	-	-	1.94499	0.00617293	3.85	1.51209	0.00619779	2.85	AT3G47340	13.1.3.1.1	amino acid metabolism.synthesis.aspartate family.asparagine.asparagine synthetase	Symbols: ASN1, DIN6, AT-ASN1 | ASN1 (GLUTAMINE-DEPENDENT ASPARAGINE SYNTHASE 1); asparagine synthase (glutamine-hydrolyzing) | chr3:17437884-17441243 REVERSE											glutamine-dependent asparagine synthase 1	glutamine-dependent asparagine synthetase	EC:6.3.5.4	Asparagine synthase (glutamine-hydrolyzing)
Csa04G065150	-	-	-	1.96749	0.0103149	3.91	1.8144	0.0251391	3.52	AT2G46110	18.4.2	Co-factor and vitamine metabolism.pantothenate.3-methyl-2-oxobutanoate hydroxymethyltransferase (KPHMT,PANB)	Symbols: PANB1, KPHMT1 | KPHMT1 (KETOPANTOATE HYDROXYMETHYLTRANSFERASE 1); 3-methyl-2-oxobutanoate hydroxymethyltransferase | chr2:18954570-18956530 REVERSE											ketopantoate hydroxymethyltransferase 1	3-methyl-2-oxobutanoate hydroxymethyltransferase mitochondrial	EC:2.1.2.11	3-methyl-2-oxobutanoate hydroxymethyltransferase
Csa10G019050	-	-	-	2.07828	2.26e-12	4.22	1.35389	1.91255e-05	2.56	AT4G24000	10.2.1	cell wall.cellulose synthesis.cellulose synthase	Symbols: ATCSLG2, CSLG2 | ATCSLG2; cellulose synthase/ transferase/ transferase, transferring glycosyl groups | chr4:12462030-12465625 FORWARD											cellulose synthase like G3	cellulose synthase G3	EC:2.4.1.12	Cellulose synthase (UDP-forming)
Csa05G091890	-	-	-	2.3941	6.55e-06	5.26	2.44248	2.83795e-06	5.44	AT3G60140	26.3	misc.gluco-, galacto- and mannosidases	Symbols: DIN2, SRG2, BGLU30 | DIN2 (DARK INDUCIBLE 2); catalytic/ cation binding / hydrolase, hydrolyzing O-glycosyl compounds | chr3:22216672-22220824 FORWARD											Glycosyl hydrolase superfamily protein	beta-glucosidase 30	EC:3.2.1.21	Beta-glucosidase
Csa13G014240	-	-	-	3.53609	3.47e-13	6.7	-2.8865	3.04358e-22	4.92	AT5G11420	35.2	not assigned.unknown	FUNCTIONS IN: molecular_function unknown; INVOLVED IN: biological_process unknown; LOCATED IN: cell wall, plant-type cell wall; EXPRESSED IN: 23 plant structures; EXPRESSED DURING: 13 growth stages; CONTAINS InterPro DOMAIN/s: Protein of unknown function DUF642 (InterPro:IPR006946), Galactose-binding like (InterPro:IPR008979); BEST Arabidopsis thaliana protein match is: unknown protein (TAIR:AT5G…											Protein of unknown function	PREDICTED: uncharacterized protein LOC104735158
